# Supplementary material for: Developmental exposure to the brominated flame retardant DE-71 reduces serum thyroid hormones in rats without hypothalamic-pituitary-thyroid axis activation or neurobehavioral changes in offspring
Source: PLoS One. 2022 Jul 19;17(7):e0271614. doi: 10.1371/journal.pone.0271614 (PMC9295973; doi:10.1371/journal.pone.0271614)
Supplement: S1 File — (XLSX) [file pone.0271614.s001.xlsx]

## Sheet: Dam GD15
Dam GD15
T4%ofcontrol									T3%ofcontrol				TSH
Control	Control	PBDE-20	PBDE-40	PBDE-40	PBDE-60	PBDE-60			Control	PBDE-40	PBDE-60		Control	PBDE-60
100	100	65.9917	41.3043	40.186	34.7826	48.8636			100	71.4286	71.4286		1.31515	3.60652
100	100	58.2814	39.5349	51.6219	39.5349	33.899			100	78.5714	64.2857		1.05042	2.96403
100	100	110.146	43.9024	61.4949	39.0244	44.8192			100	84.6154	76.9231		0.470167	1.66412
100	100	70.2257	44	46.3226	36	31.8011			100	73.3333	66.6667		1.10453	0.711678
100	100		44.186	60.9371	37.2093	35.1668			100	71.4286	71.4286		1.05042	2.17208
100	100	90.6537	44.186	78.5495	37.2093	37.4617			100	76.9231	84.6154		2.9219	0.712166
100	100	79.6234	37.7358	63.2964	30.1887	40.4178			100	73.3333	60		0.776815	2.53837
100	100	77.4576	48.8372	46.1259	39.5349	40.9201			100	100	73.3333		0.904209	1.00853
100	100		46.9388		30.6122	45.1872			100	84.6154	92.3077		1.29244	1.52712
100			35.4167		35.4167				100	84.6154	76.9231			0.733788
100			55		42.5				100	86.6667	73.3333			1.41071
100			60.5263		47.3684				100	92.8571	78.5714
100			44.4444		44.4444				100	92.3077	76.9231
100			65.7895		42.1053				100	80	80
100			35.2941		35.2941				100	80	93.3333
100			40		27.2727				100	85.7143	64.2857
100			55.5556		31.1111				100	70.5882	52.9412
100			62.8571		57.1429				100	91.6667	91.6667
100			43.4783		43.4783				100	92.8571	92.8571
100			37.2549						100	71.4286
100									100

## Sheet: Pup PD8 and14 horm
Group	litter	%T4 littermean		Group	Litter	%T4 PD8
1	1	110.438		1	1	100.858
1	2	102.133		1	2	102.554
1	3	100.816		1	3	110.449
1	4	96.621		1	4	91.5453
1	5	94.7635		1	5	110.894
1	6	102.726		1	6	85.1235
1	7	92.5025		1	7	94.0195
2	11	27.8551		1	10	104.556
2	13	33.6864		2	11	46.3148
2	14	31.4787		2	13	42.7564
2	15	27.4592		2	14	43.4514
2	16	34.4553		2	15	40.588
2	18	31.3112		2	16	50.2346
2	19	29.9029		2	18	44.4244
3	22	29.5146		2	19	44.9526
3	23	26.4848		3	21	37.53
3	24	27.8627		3	22	42.951
3	25	28.1672		3	23	43.5626
3	26	25.1297		3	24	40.1154
3	27	26.6522		3	25	40.171
3	29	31.5472		3	26	35.6952
4	32	24.5435		3	27	43.8128
4	33	22.6403		3	29	41.7
4	36	29.0959		4	32	36.5014
4	37	29.8953		4	33	36.1122
4	38	25.8605		4	36	42.6174
4	39	27.7104		4	38	36.8628
4	40	18.2554		4	39	34.5276
				4	40	33.082

## Sheet: pup PD16 horm
	1= male, 2 =female
Litter	Sex	Group	%controlT4	%controlT3
2	1	1	100.87	98.2646
4	1	1	99.6033	100.868
6	1	1	101.614	101.518
7	1	1	108.729	106.725
36	1	1	94.0677	103.471
38	1	1	100.152	99.5662
40	1	1	96.013	100.217
42	1	1	94.6291	92.4078
44	1	1	101.092	106.074
46	1	1	97.3708	105.423
1	2	1	110.518	96.3124
3	2	1	87.9706	87.8525
5	2	1	100.896	96.9631
9	2	1	92.971	96.9631
10	2	1	104.917	110.629
35	2	1	101.953	100.217
37	2	1	96.0913	96.3124
39	2	1	100.739	93.0586
41	2	1	105.204	104.772
43	2	1	87.9444	91.757
45	2	1	116.654	110.629
11	1	2	32.6528	76.1388
12	1	2	38.8282	74.1866
14	1	2	22.8739	74.1866
17	1	2	32.6658	75.4881
19	1	2	29.7152	68.3297
21	1	2	29.7544	81.9957
47	1	2	33.8017	74.1866
50	1	2	36.0212	78.0911
53	1	2	32.7833	71.5835
55	1	2	36.204	70.282
13	2	2	28.2007	70.282
18	2	2	30.3941	80.0434
20	2	2	25.0542	72.885
22	2	2	36.3215	70.282
49	2	2	26.5426	77.4403
51	2	2	35.1595	74.8373
52	2	2	31.9347	68.3297
54	2	2	28.501	67.0282
56	2	2	30.4202	73.5358
23	1	3	32.7833	72.2343
25	1	3	45.5389	85.2495
28	1	3	30.4724	69.6312
30	1	3	28.971	70.9328
33	1	3	31.3341	77.4403
34	1	3	23.8009	68.9805
59	1	3	33.9584	77.4403
61	1	3	34.0889	81.9957
64	1	3	31.1513	72.885
66	1	3	29.1277	74.1866
24	2	3	28.5663	74.1866
26	2	3	30.9294	72.2343
29	2	3	39.8857	82.6464
31	2	3	23.8139	74.8373
57	2	3	33.5536	77.4403
60	2	3	28.958	74.1866
62	2	3	25.6287	76.1388
63	2	3	23.3831	74.1866
65	2	3	35.1203	80.6941

## Sheet: Pup PD27 hormones
	1= male, 2 =female
Litter	Sex	Group	%controlT4	%controlT3
2	1	1	109.023	93.7762
4	1	1	129.044	110.773
6	1	1	83.4199	107.843
7	1	1	106.692	112.531
36	1	1	84.4466	101.395
38	1	1	102.735	102.568
40	1	1	121.814	113.117
42	1	1	93.7298	100.809
44	1	1	94.5426	100.809
46	1	1	80.2328	93.1901
1	2	1	125.493	101.395
3	2	1	105.601	93.7762
5	2	1	87.5267	89.6735
9	2	1	89.1737	92.604
10	2	1	115.013	103.154
35	2	1	93.8795	99.6372
37	2	1	83.0135	100.223
39	2	1	82.7782	98.465
41	2	1	109.665	91.4318
43	2	1	97.0452	100.809
45	2	1	105.13	92.0179
11	1	2	61.1104	87.3291
12	1	2	61.8163	86.1569
14	1	2	53.2176	90.8457
17	1	2	49.2819	75.0209
19	1	2	59.7843	96.1206
21	1	2	90.1363	101.982
47	1	2	72.832	89.6735
50	1	2	63.4633	83.2263
53	1	2	58.5651	97.8789
55	1	2	49.4103	84.3985
13	2	2	46.7793	77.9514
15	2	2	58.5223	86.743
18	2	2	49.9236	80.8819
20	2	2	45.9665	89.0874
22	2	2	56.4261	91.4318
49	2	2	45.6243	78.5375
51	2	2	45.282	76.1931
52	2	2	49.1964	75.0209
54	2	2	44.6831	76.1931
56	2	2	53.1962	84.3985
23	1	3	59.1212	89.0874
25	1	3	68.1904	89.6735
28	1	3	52.4262	81.468
30	1	3	48.5547	87.9152
33	1	3	48.2124	84.3985
34	1	3	58.8217	84.3985
59	1	3	40.4694	81.468
61	1	3	42.7794	87.3291
64	1	3	49.4316	86.1569
66	1	3	44.2339	90.2596
24	2	3	50.9931	82.6402
26	2	3	49.7097	83.2263
29	2	3	49.7525	88.5013
31	2	3	37.3678	79.7097
57	2	3	43.9345	77.3653
60	2	3	42.9506	80.2958
62	2	3	33.4535	74.4348
63	2	3	39.5282	84.9846
65	2	3	43.8703	80.2958

## Sheet: Organ weights
Male PD16							Female PD16									Female PD27							Male PD27										Dam PD27
animal no	Group	Bw	liver	rela.liver			Animal no	Group	Bw	Thyr	liver	rela.thyr	rela.liver			Animal no	Group	Bw	Liver	rela.liver			Animal no	Group	Bw	Thyr	Liver	Fedt	rela.thyr	rela.liver			Animal no	Group	Bw	Thyr	Liver	rela.thyr	rela liver
M1 y1	1	41.7	1.1889	2.85108			M1 x1	1	40.4	0.006	1.005	0.0148515	2.48762			m9 x2	1	68	2.8417	4.17897			m6 y2	1	71	0.0064	2.6573	0.1657	0.00901408	3.74268			M37	1	277	0.0137	13.7445	0.00494585	4.96191
M10 y1	1	30.9	0.8115	2.62621			M10 x1	1	32	0.0071	0.8541	0.0221875	2.66906			m3 x2	1	62	2.4261	3.91306			M42 y2	1	56.1	0.0062	2.1509	0.094	0.0110517	3.83405			M38	1	275	0.0139	12.7556	0.00505455	4.6384
M2 y1	1	28.1	0.7774	2.76655			M2 x1	1	28.8	0.0041	0.7528	0.0142361	2.61389			M39 x2	1	58.1	2.3085	3.97332			m7 y2	1	61	0.0066	2.0907	0.1009	0.0108197	3.42738			M43	1	275	0.0147	11.4892	0.00534545	4.17789
M3 y1	1	31.6	0.7584	2.4			M3 x1	1	28.7	0.0088	0.6887	0.030662	2.39965			M36 x2	1	70.2	2.5752	3.66838			m5 y2	1	61	0.007	2.5257	0.1322	0.0114754	4.14049			M44	1	291	0.0158	12.789	0.00542955	4.39485
M35 y1	1	30.5	0.8199	2.6882			M35 x1	1	27.7	0.0032	0.7469	0.0115523	2.69639			M37 x2	1	57.3	2.1538	3.75881			M40 y2	1	72.1	0.0071	2.6335	0.1019	0.00984743	3.65257			m10	1	235	0.0162	6.5961	0.00689362	2.80685
M36 y1	1	36	0.936	2.6			M36 x1	1	35.9	0.0051	0.9934	0.0142061	2.76713			m10 x2	1	60	2.3194	3.86567			m4 y2	1	59	0.0078	1.9407	0.1168	0.0132203	3.28932			M39	1	244	0.0166	12.2543	0.00680328	5.02225
M37 y1	1	27.3	0.7295	2.67216			M37 x1	1	24.8	0.0065	0.6429	0.0262097	2.59234			M41 x2	1	63.1	2.2162	3.5122			m2 y2	1	57	0.0083	2.2092	0.1064	0.0145614	3.87579			m6	1	275	0.017	12.7988	0.00618182	4.65411
M38 y1	1	26.9	0.7732	2.87435			M38 x1	1	36.1	0.0049	0.9012	0.0135734	2.4964			M35 x2	1	64	2.6724	4.17563			M38 y2	1	77.3	0.0084	2.9925	0.1525	0.0108668	3.87128			m1	1	253	0.0174	9.5223	0.00687747	3.76375
M39 y1	1	28	0.7193	2.56893			M39 x1	1	28.1	0.005	0.6325	0.0177936	2.25089			m5 x2	1	59	2.2403	3.79712			n3 y2	1	65	0.0086	2.5484	0.0978	0.0132308	3.92062			m9	1	275	0.0177	11.2757	0.00643636	4.10025
M4 y1	1	30.9	0.7544	2.44142			M4 x1	1	28.6	0.0056	0.74	0.0195804	2.58741			M42 x2	1	58.9	2.3151	3.93056			m9 y2	1	66	0.0088	2.4159	0.1429	0.0133333	3.66045			M46	1	280	0.0178	12.754	0.00635714	4.555
M40 y1	1	34.4	0.8898	2.58663			M40 x1	1	32.2	0.0035	0.864	0.0108696	2.68323			m2 x2	1	63	2.5577	4.05984			M43 y2	1	60.3	0.009	2.1675	0.1103	0.0149254	3.59453			M36	1	254	0.0182	11.3745	0.00716535	4.47815
M41 y1	1	29.7	0.7133	2.40168			M41 x1	1	27.1	0.0036	0.6707	0.0132841	2.47491			m4 x2	1	59	2.0211	3.42559			M37 y2	1	57.2	0.0093	2.085	0.1081	0.0162587	3.6451			M35	1	289	0.0187	15.8447	0.00647059	5.4826
M42 y1	1	26.2	0.6825	2.60496			M42 x1	1	23.8	0.0031	0.6381	0.0130252	2.68109			m1 x2	1	86	3.2368	3.76372			M44y2	1	68.7	0.0095	2.4587	0.1539	0.0138282	3.57889			m2	1	260	0.0188	11.9732	0.00723077	4.60508
M43 y1	1	26.4	0.6562	2.48561			M43 x1	1	29	0.0048	0.7284	0.0165517	2.51172			m6 x2	1	67	2.6005	3.88134			M46 y2	1	80.1	0.0096	3.1367	0.1975	0.011985	3.91598			m5	1	264	0.0192	13.0105	0.00727273	4.92822
M44 y1	1	28.5	0.8252	2.89544			M44 x1	1	31	0.0036	0.71	0.0116129	2.29032			M43 x2	1	55.7	2.0184	3.6237			M41 y2	1	63.1	0.01	2.2445	0.1116	0.0158479	3.55705			M45	1	270	0.0196	9.9283	0.00725926	3.67715
M46 y1	1	37.7	0.9407	2.49523			M45 x1	1	42.2	0.0092	1.2012	0.0218009	2.84645			m7 x2	1	62	2.4953	4.02468			M39 y2	1	63.7	0.0105	2.3431	0.0864	0.0164835	3.67834			m4	1	229	0.0198	11.4159	0.00864629	4.98511
M5 y1	1	27.2	0.6926	2.54632			M46 x1	1	38.3	0.0044	0.9186	0.0114883	2.39843			M44 x2	1	60.1	2.3844	3.96739			M36 y2	1	78.7	0.0107	3.0993	0.1684	0.0135959	3.93812			m3	1	250	0.0199	10.1457	0.00796	4.05828
M6 y1	1	31.4	0.7619	2.42643			M5 x1	1	25.4	0.0057	0.6927	0.0224409	2.72717			M40 x2	1	68.3	2.7009	3.95447			m19 y2	2	63	0.004	2.7392	0.085	0.00634921	4.34794			M41	1	244	0.0199	9.6261	0.00815574	3.94512
M7 y1	1	28.4	0.7312	2.57465			M6 x1	1	30.3	0.0083	0.7384	0.0273927	2.43696			M38 x2	1	74.2	2.6843	3.61765			M56 y2	2	55	0.0066	2.7094	0.075	0.012	4.92618			m7	1	243	0.02	11.8249	0.00823045	4.86621
M11 y1	2	32.2	1.195	3.71118			M7 x1	1	28.3	0.008	0.7478	0.0282686	2.6424			M45 x2	1	78	2.7847	3.57013			m15 y2	2	62	0.0072	2.9039	0.09	0.0116129	4.68371			M42	1	297	0.0204	12.6739	0.00686869	4.26731
M12 y1	2	33.4	1.1999	3.59251			M9 x1	1	28.9	0.0051	0.7754	0.0176471	2.68304			M46 x2	1	80.1	3.2392	4.04395			m21 y2	2	51	0.0073	2.2787	0.0794	0.0143137	4.46804			M40	1	276	0.0208	12.0753	0.00753623	4.37511
M13 y1	2	27	1.0946	4.05407			M11 x1	2	32.6	0.0055	1.3829	0.0168712	4.24202			M56 x2	2	55.9	2.5057	4.48247			M53 y2	2	57.9	0.0076	2.644	0.0832	0.0131261	4.56649			m20	2	253	0.0123	8.1921	0.00486166	3.23798
M14 y1	2	30	1.2778	4.25933			M12 x1	2	33.4	0.0033	1.1055	0.00988024	3.30988			M55 x2	2	61	2.7613	4.52672			m22 y2	2	75	0.0081	3.1361	0.1159	0.0108	4.18147			m21	2	232	0.013	10.8183	0.00560345	4.66306
M15 y1	2	26.6	1.0689	4.01842			M13 x1	2	27	0.0061	1.0286	0.0225926	3.80963			m21 x2	2	52	2.287	4.39808			m12 y2	2	75	0.0083	3.3903	0.1049	0.0110667	4.5204			m12	2	257	0.0135	11.5056	0.00525292	4.47689
M17 y1	2	28.5	1.1756	4.12491			M14 x1	2	31.3	0.0045	1.2327	0.014377	3.93834			m13 x2	2	56	2.5639	4.57839			m13 y2	2	61	0.0083	2.9917	0.143	0.0136066	4.90443			M49	2	277	0.0135	13.8816	0.00487365	5.01141
M18 y1	2	37	1.4253	3.85216			M15 x1	2	26.2	0.0064	1.1062	0.0244275	4.22214			M49 x2	2	63.2	2.9433	4.65712			M49 y2	2	64.8	0.0085	2.9304	0.0858	0.0131173	4.52222			m13	2	252	0.0146	12.2874	0.00579365	4.87595
M19 y1	2	26.8	1.1569	4.31679			M17 x1	2	28.8	0.0071	1.162	0.0246528	4.03472			m17 x2	2	64	2.9183	4.55984			m17 y2	2	64	0.0087	2.6467	0.1168	0.0135937	4.13547			m22	2	261	0.0147	11.7996	0.00563218	4.52092
M20 y1	2	46.2	2.1156	4.57922			M18 x1	2	36.3	0.0048	1.1675	0.0132231	3.21625			M52 x2	2	58.1	2.3268	4.00482			M50 y2	2	67.4	0.0087	3.0843	0.1365	0.012908	4.57611			m14	2	262	0.015	13.4383	0.00572519	5.12912
M21 y1	2	24.2	0.993	4.10331			M19 x1	2	25.9	0.0037	1.0489	0.0142857	4.04981			M53 x2	2	54.9	2.3825	4.33971			M47 y2	2	54.2	0.0096	2.2435	0.1003	0.0177122	4.1393			m11	2	256	0.0151	14.0765	0.00589844	5.49863
M22 y1	2	33.7	1.2483	3.70415			M20 x1	2	46.2	0.0077	2.0415	0.0166667	4.41883			m15 x2	2	60	2.9345	4.89083			M55 y2	2	60.4	0.01	2.6534	0.0909	0.0165563	4.39305			M56	2	251	0.0164	12.2649	0.00653386	4.88641
M47 y1	2	25	1.0197	4.0788			M21 x1	2	23.6	0.0038	0.933	0.0161017	3.95339			M47 x2	2	57.9	2.3294	4.02314			m11 y2	2	69	0.0101	2.9894	0.1379	0.0146377	4.33246			m19	2	249	0.0167	11.1048	0.00670683	4.45976
M49 y1	2	29	1.2891	4.44517			M22 x1	2	37.9	0.0051	1.2101	0.0134565	3.19288			m12 x2	2	73	3.3959	4.65192			m14 y2	2	73	0.0122	3.4321	0.121	0.0167123	4.70151			M50	2	257	0.0172	10.9177	0.00669261	4.24813
M50 y1	2	32.9	1.2956	3.93799			M47 x1	2	25.5	0.0046	1.0076	0.0180392	3.95137			m18 x2	2	71	2.9459	4.14915			M66 y2	3	51.1	0.0039	2.3172	0.0532	0.00763209	4.53464			M53	2	261	0.0173	10.6668	0.00662835	4.0869
M52 y1	2	22.5	0.8577	3.812			M49 x1	2	26	0.0036	1.2112	0.0138462	4.65846			m19 x2	2	62	2.896	4.67097			m29 y2	3	46	0.004	2.0789	0.0669	0.00869565	4.51935			m15	2	244	0.0174	9.5931	0.00713115	3.9316
M53 y1	2	25.7	0.9204	3.58132			M50 x1	2	32.1	0.0038	1.3359	0.011838	4.16168			m14 x2	2	67	3.2283	4.81836			m34 y2	3	64	0.009	3.0525	0.1008	0.0140625	4.76953			m18	2	246	0.0177	9.1085	0.00719512	3.70264
M55 y1	2	33.2	1.2813	3.85934			M51 x1	2	39.9	0.0064	1.3453	0.0160401	3.37168			m22 x2	2	74	3.2053	4.33149			M65 y2	3	55.3	0.0056	2.3087	0.0841	0.0101266	4.17486			M47	2	250	0.0177	11.6269	0.00708	4.65076
M56 y1	2	25.2	0.9836	3.90317			M52 x1	2	25	0.0032	0.864	0.0128	3.456			M50 x2	2	69.1	3.2657	4.72605			M60 y2	3	53.3	0.0064	2.6598	0.0452	0.0120075	4.99024			M51	2	249	0.0188	9.3928	0.0075502	3.77221
M23 y1	3	24.5	1.0463	4.27061			M53 x1	2	25.7	0.0026	0.8961	0.0101167	3.48677			m20 x2	2	75	3.4494	4.5992			m28 y2	3	60	0.0068	2.8953	0.0895	0.0113333	4.8255			m17	2	251	0.0191	11.4703	0.00760956	4.56984
M24 y1	3	26.4	1.2751	4.82992			M54 x1	2	41.4	0.0052	1.723	0.0125604	4.16184			M51 x2	2	87.1	4.1575	4.77325			m30 y2	3	60	0.0069	2.5593	0.0828	0.0115	4.2655			M54	2	267	0.021	9.2215	0.00786517	3.45375
M25 y1	3	28.9	1.0608	3.67059			M55 x1	2	29.2	0.0042	1.096	0.0143836	3.75342			M54 x2	2	86.2	4.2122	4.88654			M59 y2	3	66.6	0.0073	3.2804	0.1043	0.010961	4.92553			M55	2	272	0.025	13.8815	0.00919118	5.10349
M26 y1	3	30	1.1804	3.93467			M56 x1	2	25.7	0.0041	1.0408	0.0159533	4.04981			M60 x2	3	54.6	2.6553	4.86319			m33 y2	3	62	0.0082	3.0376	0.1334	0.0132258	4.89935			M52	2	291	0.027	13.0602	0.00927835	4.48804
M28 y1	3	28.8	1.2394	4.30347			M23 x1	3	23.1	0.0017	1.0074	0.00735931	4.36104			m23 x2	3	52	2.2339	4.29596			M61 y2	3	69.7	0.0083	3.5804	0.0928	0.0119082	5.13687			M61	3	234	0.0122	8.353	0.00521368	3.56966
M29 y1	3	21.2	0.8346	3.93679			M24 x1	3	26.8	0.0054	1.3158	0.0201493	4.9097			M59 x2	3	60.8	3.0045	4.94161			m24 y2	3	57	0.0085	2.9216	0.0885	0.0149123	5.12561			M66	3	253	0.0143	11.4248	0.00565217	4.51573
M30 y1	3	27.4	0.9921	3.6208			M25 x1	3	27.2	0.0055	1.0205	0.0202206	3.75184			M66 x2	3	52	2.4381	4.68865			m23 y2	3	53	0.0088	2.4151	0.0664	0.0166038	4.55679			M65	3	278	0.0144	12.7003	0.00517986	4.56845
M31 y1	3	39.9	1.9416	4.86617			M26 x1	3	30.7	0.0056	1.1558	0.018241	3.76482			M65 x2	3	54.9	2.3222	4.22987			m25 y2	3	56	0.0088	2.5046	0.104	0.0157143	4.4725			m26	3	243	0.0149	10.5793	0.00613169	4.35362
M33 y1	3	26.6	1.1859	4.45827			M28 x1	3	28	0.0047	1.2105	0.0167857	4.32321			M61 x2	3	67.1	3.3288	4.96095			M64 y2	3	60.5	0.0088	2.618	0.118	0.0145455	4.32727			m28	3	248	0.0154	12.1312	0.00620968	4.89161
M34 y1	3	27.8	1.2517	4.50252			M29 x1	3	20.6	0.0036	0.7864	0.0174757	3.81748			m29 x2	3	50	2.2243	4.4486			m26 y2	3	68	0.0102	3.2804	0.1274	0.015	4.82412			M63	3	260	0.0164	9.143	0.00630769	3.51654
M59 y1	3	29	1.3038	4.49586			M30 x1	3	28.7	0.0078	1.1777	0.0271777	4.10348			m25 x2	3	55	2.5188	4.57964			m31 y2	3	77	0.0131	3.862	0.1463	0.017013	5.01558			m30	3	244	0.0166	11.6376	0.00680328	4.76951
M60 y1	3	25.6	1.0742	4.19609			M31 x1	3	39.5	0.009	1.9308	0.0227848	4.8881			m33 x2	3	57	2.553	4.47895													m33	3	252	0.0166	12.1742	0.0065873	4.83103
M61 y1	3	38.9	1.8086	4.64936			M33 x1	3	25.9	0.0049	1.1307	0.0189189	4.36564			M63 x2	3	67.3	3.6705	5.45394													m31	3	243	0.017	10.1875	0.00699588	4.19239
M62 y1	3	34.9	1.6886	4.8384			M34 x1	3	26.8	0.0068	1.1878	0.0253731	4.43209			m34 x2	3	64	2.9412	4.59563													m24	3	263	0.0175	11.1058	0.00665399	4.22274
M64 y1	3	28.6	1.0854	3.7951			M57 x1	3	35	0.0059	1.6226	0.0168571	4.636			M62 x2	3	68	3.3887	4.98338													M62	3	263	0.018	10.0442	0.00684411	3.81909
M65 y1	3	26	1.0157	3.90654			M59 x1	3	27.5	0.004	1.1708	0.0145455	4.25745			m31 x2	3	75	3.7018	4.93573													M59	3	263	0.0183	12.102	0.00695817	4.60152
M66 y1	3	21.7	0.9426	4.34378			M60 x1	3	24	0.0029	1.011	0.0120833	4.2125			M64 x2	3	60.9	2.5897	4.25238													M57	3	262	0.0185	11.2013	0.00706107	4.27531
							M61 x1	3	39.7	0.0043	1.7599	0.0108312	4.433			m28 x2	3	63	3.0833	4.89413													m34	3	277	0.0186	13.2381	0.0067148	4.7791
							M62 x1	3	33.6	0.0055	1.5413	0.016369	4.5872			m30 x2	3	65	2.6626	4.09631													m29	3	277	0.0188	13.4486	0.006787	4.85509
							M63 x1	3	38.4	0.0058	2.1527	0.0151042	5.60599			M57 x2	3	69.1	3.374	4.88278													m23	3	273	0.0189	12.6823	0.00692308	4.64553
							M64 x1	3	27.6	0.0036	1.183	0.0130435	4.28623			m24 x2	3	63	2.9879	4.7427													m25	3	263	0.0208	12.3765	0.00790875	4.70589
							M65 x1	3	25.6	0.0029	0.9948	0.0113281	3.88594			m26 x2	3	70	3.3836	4.83371													M64	3	276	0.022	12.5256	0.00797101	4.53826
							M66 x1	3	23.4	0.0039	1.2131	0.0166667	5.18419																				M60	3	269	0.0229	11.3909	0.00851301	4.23454

## Sheet: liver histology
14-01 DE-71
Liver histologi PD16, male and female
Litter	Animal no	Group	Dose	Block	blinding no	Sex	hypertrofi udbredelse	hypertrofi localisation	vacuolisation severity	størrelse af vacuoler	vacuolisation localisation	microvesicular vacuolisation	necrosis
3	y1	1	control	1	1	1	0	0	1	kunne ikke genfinde de få vacuoler	2	0	0
36	y1	1	control	2	6	1	0	0	1	1	2	0	0
1	y1	1	control	1	12	1	0	0	0	0	0	0	0
7	y1	1	control	1	17	1	0	0	0	0	0	0	1
43	y1	1	control	2	18	1	0	0	0	0	0	0	0
2	y1	1	control	1	19	1	0	0	0	0	0	0	1
41	y1	1	control	2	22	1	0	0	0	0	0	0	0
6	y1	1	control	1	24	1	0	0	0	0	0	0	0
39	y1	1	control	2	31	1	0	0	0	0	0	0	1
5	y1	1	control	1	33	1	0	0	0	0	0	0	0
37	y1	1	control	2	34	1	0	0	0	0	0	0	0
46	y1	1	control	2	36	1	0	0	0	0	0	0	0
42	y1	1	control	2	43	1	0	0	0	0	0	0	0
4	y1	1	control	1	44	1	0	0	0	0	0	0	0
10	y1	1	control	1	50	1	0	0	2	1	2	0	0
40	y1	1	control	2	51	1	0	0	0	0	0	0	0
38	y1	1	control	2	53	1	0	0	0	0	0	0	0
44	y1	1	control	2	54	1	0	0	0	0	0	0	0
35	y1	1	control	2	46	1	1	1	0	0	0	0	0
1	x1	1	control	1	1	2	0	0	0	0	0	0	1
43	x1	1	control	2	3	2	0	0	0	0	0	0	0
4	x1	1	control	1	5	2	0	0	0	0	0	0	0
40	x1	1	control	2	10	2	0	0	0	0	0	0	0
2	x1	1	control	1	15	2	0	0	0	0	0	0	0
10	x1	1	control	1	17	2	0	0	0	0	0	1	1
41	x1	1	control	2	22	2	0	0	0	0	0	0	0
7	x1	1	control	1	23	2	0	0	0	0	0	0	0
9	x1	1	control	1	27	2	0	0	0	0	0	0	0
46	x1	1	control	2	28	2	0	0	0	0	0	0	0
37	x1	1	control	2	29	2	0	0	0	0	0	0	0
6	x1	1	control	1	34	2	0	1	1	1	2	0	0
36	x1	1	control	2	38	2	0	0	0	0	0	0	0
44	x1	1	control	2	40	2	0	0	0	0	0	0	0
35	x1	1	control	2	44	2	0	0	0	0	0	0	0
45	x1	1	control	2	52	2	0	0	0	0	0	0	0
3	x1	1	control	1	55	2	0	0	0	0	0	0	0
38	x1	1	control	2	57	2	0	0	0	0	0	0	0
5	x1	1	control	1	58	2	0	0	0	0	0	0	0
39	x1	1	control	2	59	2	0	0	0	0	0	0	0
42	x1	1	control	2	60	2	0	0	0	0	0	0	0
15	y1	2	PBDE-40	1	11	1	1	1	1	1	2	0	1
52	y1	2	PBDE-40	2	41	1	1	1	0	0	0	0	0
12	y1	2	PBDE-40	1	45	1	1	1	0	0	0	0	1
55	y1	2	PBDE-40	2	47	1	1	1	0	0	0	0	0
11	y1	2	PBDE-40	1	2	1	2	1	0	0	0	0	0
50	y1	2	PBDE-40	2	8	1	2	1	2	3	2	0	0
53	y1	2	PBDE-40	2	10	1	2	1	4	2	4	0	0
19	y1	2	PBDE-40	1	16	1	2	1	3	1	2	0	1
56	y1	2	PBDE-40	2	26	1	2	1	3	3	2	0	1
49	y1	2	PBDE-40	2	32	1	2	1	2	3	2	0	0
14	y1	2	PBDE-40	1	37	1	2	1	2	3	2	0	1
47	y1	2	PBDE-40	2	39	1	2	1	2	3	2	0	0
18	y1	2	PBDE-40	1	49	1	2	1	2	1	2	0	0
20	y1	2	PBDE-40	1	7	1	3	1	3	4	2	0	1
17	y1	2	PBDE-40	1	20	1	3	1	2	3	2	0	0
13	y1	2	PBDE-40	1	28	1	3	1	2	4	2	0	1
21	y1	2	PBDE-40	1	30	1	3	1	2	3	2	0	1
22	y1	2	PBDE-40	1	52	1	3	1	1	1	1	0	1
15	x1	2	PBDE-40	1	2	2	2	1	2	3	2	0	0
56	x1	2	PBDE-40	2	4	2	2	1	4	4	4	0	0
19	x1	2	PBDE-40	1	8	2	2	1	2	3	2	0	1
52	x1	2	PBDE-40	2	9	2	2	1	0	0	0	0	0
21	x1	2	PBDE-40	1	11	2	1	1	2	4	2	0	0
49	x1	2	PBDE-40	2	13	2	2	1	3	3	2	0	0
14	x1	2	PBDE-40	1	14	2	2	1	1	3	2	0	0
55	x1	2	PBDE-40	2	19	2	2	1	2	3	2	0	1
11	x1	2	PBDE-40	1	21	2	1	1	2	3	1	0	0
53	x1	2	PBDE-40	2	25	2	2	1	1	2	4	0	0
13	x1	2	PBDE-40	1	30	2	3	1	0	0	0	0	0
50	x1	2	PBDE-40	2	31	2	2	1	1	3	2	0	0
51	x1	2	PBDE-40	2	33	2	1	1	1	1	2	0	0
18	x1	2	PBDE-40	1	37	2	1	1	1	3	2	0	0
20	x1	2	PBDE-40	1	41	2	1	1	1	4	2	0	0
12	x1	2	PBDE-40	1	42	2	1	1	0	0	0	0	0
47	x1	2	PBDE-40	2	43	2	2	1	2	4	2	0	0
17	x1	2	PBDE-40	1	48	2	3	1	2	2	2	0	0
54	x1	2	PBDE-40	2	49	2	2	1	2	2	2	0	0
22	x1	2	PBDE-40	1	53	2	1	1	0	0	0	0	0
66	y1	3	PBDE-60	2	9	1	1	1	3	3	2	0	0
33	y1	3	PBDE-60	1	13	1	1	1	2	3	2	0	0
25	y1	3	PBDE-60	1	48	1	1	1	0	0	0	0	0
60	y1	3	PBDE-60	2	3	1	2	1	2	3	2	0	1
31	y1	3	PBDE-60	1	4	1	2	4	0	0	0	0	2
23	y1	3	PBDE-60	1	25	1	2	1	0	0	0	0	1
26	y1	3	PBDE-60	1	27	1	2	1	2	4	2	0	0
29	y1	3	PBDE-60	1	35	1	2	1	0	0	0	0	0
28	y1	3	PBDE-60	1	42	1	2	1	0	0	0	0	0
62	y1	3	PBDE-60	2	5	1	3	1	4	4	4	0	1
65	y1	3	PBDE-60	2	14	1	3	1	2	4	2	0	1
24	y1	3	PBDE-60	1	15	1	3	1	2	1	2	0	1
59	y1	3	PBDE-60	2	21	1	3	1	3	4	2	0	1
30	y1	3	PBDE-60	1	23	1	3	1	0	0	0	0	1
64	y1	3	PBDE-60	2	29	1	3	1	3	3	2	0	0
61	y1	3	PBDE-60	2	38	1	3	1	3	3	2	0	2
34	y1	3	PBDE-60	1	55	1	3	1	3	3	2	0	0
61	x1	3	PBDE-60	2	6	2	2	1	2	3	2	0	1
31	x1	3	PBDE-60	1	7	2	3	1	3	3	2	0	0
34	x1	3	PBDE-60	1	12	2	3	1	2	3	2	0	0
64	x1	3	PBDE-60	2	16	2	2	1	2	3	2	0	0
66	x1	3	PBDE-60	2	18	2	3	1	3	3	2	0	0
24	x1	3	PBDE-60	1	20	2	2	1	3	3	2	0	0
63	x1	3	PBDE-60	2	24	2	2	1	3	4	2	0	0
23	x1	3	PBDE-60	1	26	2	1	1	2	1	2	0	0
65	x1	3	PBDE-60	2	32	2	2	1	2	3	2	0	0
28	x1	3	PBDE-60	1	35	2	2	1	2	3	2	0	0
59	x1	3	PBDE-60	2	36	2	2	1	1	3	2	0	0
29	x1	3	PBDE-60	1	39	2	2	1	1	2	2	0	0
25	x1	3	PBDE-60	1	45	2	3	1	1	4	2	0	0
26	x1	3	PBDE-60	1	46	2	2	1	0	0	0	0	0
62	x1	3	PBDE-60	2	47	2	2	1	3	3	2	0	0
33	x1	3	PBDE-60	1	50	2	2	1	2	3	2	0	0
30	x1	3	PBDE-60	1	51	2	2	1	1	3	2	0	0
57	x1	3	PBDE-60	2	54	2	2	1	2	3	2	0	0
60	x1	3	PBDE-60	2	56	2	2	1	1	3	2	0	0

## Sheet: Thyroid histology
blinding no	Animal no	Litter	Group	block	quality	follicle size	follicle form	colloid	epithel	polarity epithelium	c-cells	vascularure	fibrosis	hyperplasi
18	M46y1	46	1	2	1	1	1	1	1	0	1	1	2	2 follikler med 2-laget epithel (foto)
32	M36y1	36	1	2	3	1	1	1	1	0	1	1	1	0
1	M02y1	2	1	1	1	1		1	1	1	1	1	1
2	M42y1	42	1	2	1	1		1	1	1	1	1	1
14	M35y1	35	1	2	1	1	1	1	1	1	1	1	2	0
20	M44y1	44	1	2	1	1	1	1	1	1	1	2	1	2 follikler med 2-3laget epithel (foto)
21	M07y1	7	1	1	1	1	1	1	1	1	1	1	1	1 follikel med 2-3 laget hyperplasi (foto)
28	M39y1	39	1	2	3	1	1	2	1	1	1	1	1	0
30	M04y1	4	1	1	2	1	1	2	1	1	1	1	1	enkelte follikler med 2-3 laget epithel.
31	M38y1	38	1	2	2	1	1	2	1	1	1	1	1	0
35	M06y1	6	1	1	1	1	1	1	1	1	1	1	1	1 follikkel, se foto
5	M56y1	56	2	2	3	1	2	1	1	0	1	1	1
6	M14y1	14	2	1	1	1	1	1	1	0	1	1	1
25	M47y1	47	2	2	4	1	1	1	1	0	2	1	2	0
27	M49y1	49	2	2	1	1	1	2	1	0	1	1	1	0
3	M17y1	17	2	1	3	1		2	1	1	1	1	1
4	M55y1	55	2	2	4	1	1	2	1	1	1	1	1	enkelte follikler med 2- eller flerlaget epithel (se fotos). Foto 1: 1 lettere forstørret follikel med et område med 2-laget epithel. Foto 2: I anden kirtel ses 1 follikel med 2-laget epithel og 1 follikel med flerlaget epithel.
8	M18y1	18	2	1	2	1	1	1	1	1	1	1	1	0
9	M22y1	22	2	1	1	1	1	1	1	1	2	1	1	enkelte follikler med flerlaget epithel i den ene side af folliklen
11	M50y1	50	2	2	1	1	1	1	1	1	1	1	1	enkelte med 2 og flerlaget epithel
12	M53y1	53	2	2	4	1	5	2	1	1	2	1	2	enkelte med 2 og flerlaget epithel
17	M15y1	15	2	1	2	1	1	1	1	1	1	1	2	0
7	M62y1	62	3	2	1	1	1	2	1	0	2	2	1	Enkelte follikler med 2 til flerlaget epithel.
13	M34y1	34	3	1	1	1	1	2	1	0	1	1	1	0
23	M24y1	24	3	1	2	1	1	2	1	0	1	1	1	enkelte follikler med 2-3laget epithel (eksempel på foto)
24	M33y1	33	3	1	3	1	1	2	1	0	1	1	1	enkelte follikler med 2-3laget epithel
33	M61y1	61	3	2	4	1	1	2	1	0	2	1	2	0 (kan være svært at se i dette væv)
10	M25y1	25	3	1	4	1	1	2	1	1	1	3	2	Flere med 2 eller flerlaget epithel (foto)
15	M65y1	65	3	2	2	1	1	2	1	1	1	1	1	0
16	M66y1	66	3	2	4	1	5	3	1	1	1	1	1	0
19	M28y1	28	3	1	3	1	1	1	1	1	1	2	2	1 follikel med 2-3 laget hyperplasi (foto)
22	M26y1	26	3	1	3	1	1	2	1	1	1	1	1	enkelte follikler med 2-laget epithel (eksempel på foto)
26	M64y1	64	3	2	1	1	1	2	1	1	1	1	1	0
29	M31y1	31	3	1	1	1	1	2	1	1	1	1	1	1 follikel med flerlaget epithel, men skyldes nok at snittet ligger lidt overfladisk på follikel.
34	M29y1	29	3	1	1	1	1	1	1	1	1	1	1	0 (en enkel med svag tendens, men vurderes til ikke at være hyperplasi)
36	M23y1	23	3	1	1	1	1	1	1	1	1	1	1	0
37	M59y1	59	3	2	3	1	1	2	1	1	1	1	1	enkelte med 2 laget epithel

## Sheet: hearing
C:\DPOE\DE-71_dpg			kontrol	40	60
	Litter	Group	block	dose	sex	animal	animal	2048	3072	4096	5120	6144	7168	8192	9216	10240	12288	14336	16384	18432	20480	22528	24576	26624	28672	30720	32768	36864	40960	45056	49152	53248	57344	61440	65536	69632	73728	mean		2048	3072	4096	5120	6144	7168	8192	9216	10240	12288
1	M 1	1	1	0	1	1	1	-5.35205	9.26182	16.2035	22.6926	28.3923	23.7356	36.2004	36.9865	28.1646	30.4705	33.5792	37.669	38.1081	34.1088	28.8898	23.6335	35.0277	38.4449	39.9312	26.1943	13.0023	6.55671	21.4731	38.8847	12.0578	1.98318	14.7837	-8.58916	-15.9562	-6.96147	31.024	1	-9.27471	-7.52284	-9.86352	-3.37808	-3.1109	1.64517	7.70812	7.52059	3.81378	2.90143
2	M 2	1	1	0	1	2	2	-10.2194	4.95893	18.4355	23.6144	24.0603	19.658	25.238	24.583	10.3838	10.4127	13.4867	14.9771	10.6913	4.38211	5.47734	-1.399	-2.92105	9.39129	4.8273	1.15793	-16.5012	-8.20622	-1.80567	7.05692	0.452307	-2.76178	-5.79309	-11.2929	-4.65935	-0.462041	12.0254	2	-2.90572	4.59668	-7.07144	-8.88346	-2.82668	6.64012	4.41458	11.8939	6.96874	5.22822
13	M 3	1	1	0	1	21	21	-4.33326	2.22171	18.9589	25.7976	29.7317	32.4205	40.8333	42.9325	32.4806	31.8646	31.536	34.8822	36.1603	34.4812	30.6912	25.8588	33.7778	34.8594	40.4491	27.9045	9.12319	6.50214	20.8671	38.2537	19.2804	-7.33567	5.64994	-8.31994	-11.0055	-11.6465	32.5345	21	-13.3399	-2.34549	-9.04308	-4.80123	-3.32346	7.78091	6.79254	5.95878	1.16444	1.41217
14	M 4	1	1	0	1	22	22	3.7719	14.3765	23.2904	31.053	32.4644	32.2309	41.0152	41.8965	32.6873	35.1324	34.9623	36.6447	37.8024	33.737	30.3627	24.5909	31.8017	30.2505	36.6803	24.6395	9.00489	1.8552	17.2903	34.7886	24.8594	20.1376	17.8476	0.47381	-6.18964	-12.8659	32.8468	22	-5.72417	-6.08544	-12.3407	-6.95451	-3.47845	3.32902	7.75732	4.75938	3.89062	1.58122
31	M 7	1	1	0	1	49	49	-16.5401	3.88901	23.4756	28.9098	31.0761	31.0758	38.6123	40.2887	30.9163	33.6349	34.0571	36.7989	38.2344	35.4687	32.8425	25.6303	33.2592	35.367	42.3434	28.2499	17.045	4.86747	9.1364	32.5798	29.8775	13.3445	18.1207	12.2061	4.3528	-15.6976	33.3467	49	-3.52769	-11.4589	-12.6494	-8.04887	-5.17227	-4.86862	2.21285	1.59984	0.544021	4.0637
32	M 9	1	1	0	1	50	50	-1.40756	4.06579	21.6999	24.7422	26.5824	29.1124	37.6015	41.1816	30.783	33.8061	36.0355	37.7996	37.8889	36.8496	31.7472	26.6234	37.0163	37.5648	42.9004	27.9948	17.9052	6.74708	21.1783	34.129	29.1722	17.6105	19.0119	12.0224	12.2584	-8.61244	33.2183	50	-7.81128	-5.66774	-0.985891	-5.58787	-7.67112	8.94451	6.4116	3.8973	-0.512361	-2.07059
47	M 37	1	2	0	1	69	69	-3.08988	14.1154	24.9115	26.3572	27.5452	26.7472	37.9813	39.6016	30.5545	31.8687	33.7085	34.8507	35.9755	33.8545	28.5893	24.1062	31.6585	33.4297	41.1987	26.3698	16.7262	5.70791	19.6643	36.9635	30.158	8.78129	6.15017	8.82584	-2.47502	0.900071	31.6283	69	-1.60402	-15.859	-6.14489	-6.91516	-3.89939	-0.493233	7.83063	6.28779	4.20156	-4.92195
48	M 38	1	2	0	1	70	70	-5.19711	3.52905	13.5349	23.8187	29.9623	31.7825	36.8805	40.1158	26.6446	26.5383	27.5054	30.2036	30.8268	25.7799	25.0715	17.2215	22.2124	26.0205	32.2056	20.8014	11.218	-2.57403	2.90498	28.9432	18.253	2.51863	0.346432	-14.1959	-5.7501	-7.16498	27.0626	70	-5.6098	-6.02045	-15.6767	-12.5886	1.16885	7.23573	5.86656	5.44769	5.11536	-3.2097
59	M 41	1	2	0	1	93	93	4.46417	12.879	22.2555	28.2848	28.5203	27.8106	37.7089	39.5727	31.4079	31.9094	33.1669	35.5825	36.009	32.7311	29.5923	24.6003	30.3514	30.5153	39.2848	28.0035	18.0468	4.15019	14.3897	36.3259	31.9158	16.5423	14.9625	11.5889	9.68914	-7.72333	31.5171	93	-3.57279	-1.67518	-11.893	-14.3445	-1.6888	6.85231	-1.53324	3.428	-3.69727	-4.80398
60	M 42	1	2	0	1	94	94	-14.6774	13.6826	20.8776	28.2276	29.5358	28.7867	38.622	38.0948	27.2284	28.702	27.2626	20.2876	22.8106	18.2147	16.1515	12.8935	24.1193	27.9922	25.7988	4.45102	-5.31648	-7.06426	-2.45957	32.193	15.6984	0.413953	-7.35229	-3.4551	-8.24481	-10.7988	24.4476	94	-3.50217	-6.91713	-4.03117	-3.92912	-0.768819	2.45817	6.5479	8.90961	-1.69097	2.92942
69	M 45	1	2	0	1	109	109	-4.76697	11.2188	18.2576	25.9082	29.841	29.6804	36.7444	38.4246	29.9472	33.0227	33.8319	34.5444	36.9756	32.9049	29.395	24.6737	32.2044	33.036	40.6968	30.4131	17.3884	8.49915	19.3496	39.5414	35.3393	17.4495	16.6635	22.1129	20.4418	4.65089	31.6946	109	-2.69459	-5.24708	-17.3437	-15.072	-13.1356	-1.41454	7.54212	7.81278	-3.18205	3.97766
70	M 46	1	2	0	1	110	110	-7.96694	12.1149	19.5003	29.4459	34.641	33.8855	37.5239	39.0503	26.3963	29.4563	29.5609	33.1665	30.4805	29.1068	27.4125	19.635	29.3107	31.1836	37.608	21.4569	16.5237	1.51542	6.70135	32.4985	21.7283	5.742	-3.10153	-8.18634	-30.7536	-8.87992	29.9345	110	-10.7617	-3.50522	-4.26472	-9.12264	-4.55646	3.04704	6.75343	1.14786	2.10722	-7.61601
							Mean	-5.44289	8.85947	20.1168	26.571	29.3627	28.9105	37.0801	38.5607	28.1329	29.7349	30.7244	32.2839	32.6636	29.3016	26.3519	20.6723	28.1515	30.6713	35.327	22.3031	10.3472	2.37973	12.3908	32.6798	22.3994	7.86883	8.10746	1.09922	-3.191	-7.10517	29.2734	Mean	-5.86071	-5.64231	-9.27569	-8.30217	-4.03859	3.42972	5.69203	5.72196	1.56026	-0.044034
							sd	6.35504	4.7595	3.28414	2.61623	2.72983	4.04476	4.01286	4.69963	5.99528	6.54213	6.11592	7.24065	8.28673	9.37322	7.86199	8.06164	10.6552	7.64467	10.7483	9.55048	10.7322	5.54466	9.1249	8.66348	9.94045	9.09949	10.0308	11.7992	13.6431	5.98126	6.03905	sd	3.67566	5.04419	4.95515	3.91411	3.61824	4.2411	2.79425	3.07104	3.3826	4.27506
							95% CI	3.66908	2.7479	1.8961	1.51048	1.57607	2.33524	2.31683	2.71334	3.46138	3.7771	3.53103	4.18039	4.78435	5.41163	4.53912	4.65439	6.15181	4.41365	6.20555	5.51397	6.19625	3.20121	5.26826	5.00186	5.73912	5.25359	5.79128	6.81228	7.87682	3.45328	3.48665	95% CI	2.12215	2.91226	2.86086	2.25981	2.08899	2.4486	1.61326	1.77307	1.95294	2.46821
9	M 11	2	1	40	1	9	9	-7.13639	12.5632	20.6758	29.5162	32.0999	29.7107	37.6662	39.8363	29.128	30.2412	28.2343	32.8433	34.3058	32.2699	28.0585	22.2772	33.9524	35.7716	41.8749	27.4299	16.2913	9.77231	24.1463	23.7883	24.3108	6.47902	2.2166	-5.85732	-2.50449	-10.5302	31.4385	9	-3.09433	-4.89071	-12.8091	-5.31842	-1.22183	4.25111	5.00368	12.7438	5.73472	-1.36143
10	M 12	2	1	40	1	10	10	-0.583138	8.70612	25.3357	31.4486	33.0401	29.7341	39.8576	42.3363	31.8735	35.3115	33.6243	39.8767	39.0779	34.9179	31.9243	27.504	35.2821	33.8652	42.2273	28.6051	14.5395	9.92034	27.5287	34.0962	21.4236	26.579	17.5589	-11.5754	-12.2196	-9.39421	34.2135	10	-7.57245	-9.05564	-15.2049	-8.76333	-7.79963	6.18429	-0.164367	5.04984	0.829366	1.76688
23	M 15	2	1	40	1	33	33	1.90323	15.5921	23.2579	27.1843	31.3517	31.0283	40.3965	40.4219	31.4084	34.0216	36.0816	38.4449	40.6526	33.8356	31.5916	27.981	34.2366	34.9448	39.2672	23.8901	10.1893	7.29447	22.0035	40.099	24.1599	16.5237	24.9932	-4.67704	-8.46304	-10.2536	33.3331	33	-7.86044	-10.2263	-12.1047	-13.1125	-14.6869	-4.94048	-3.24867	3.52281	3.74432	-0.919519
24	M 17	2	1	40	1	34	34	0.304909	9.33296	20.3222	29.0519	33.581	32.9517	41.0932	44.0918	35.0668	36.0148	36.8943	39.7179	39.3489	36.2025	30.8991	27.9218	37.0232	40.1604	42.4278	28.1654	16.8595	4.67736	24.058	41.2029	30.4828	4.13289	6.99979	12.5721	-8.72022	-6.78162	35.0519	34	-9.61258	-11.1203	-4.84895	-9.55456	-7.38644	4.36873	1.94808	11.2465	5.60847	-1.65873
33	M 21	2	1	40	1	53	53	-0.155943	9.61325	23.2767	26.1495	28.4499	29.1359	40.4734	41.9286	34.4321	34.5963	35.9004	36.4867	36.9703	34.8604	29.8208	24.6236	38.0023	39.979	42.646	26.9103	20.9552	3.55241	25.3199	39.5917	28.4543	-2.39281	3.71512	7.69846	3.87055	-6.35726	33.5912	53	-1.47216	-8.38518	-14.7064	-8.163	-4.19645	-3.6864	2.94775	8.63444	-0.13199	4.86015
34	M 22	2	1	40	1	54	54	0.233475	14.0578	21.3916	24.584	28.2403	29.0452	37.7547	40.9337	31.6871	31.9965	33.6521	35.9592	34.611	32.999	27.9671	24.3017	33.1505	35.1139	42.1441	27.3422	20.1296	-3.66061	19.0016	42.413	29.0209	2.43338	1.40086	8.89426	2.4877	-14.7141	31.8263	54	-2.81358	-10.7432	-13.6103	-9.64353	-5.54087	2.52343	4.6141	7.39101	4.9815	-6.31091
43	M 47	2	2	40	1	65	65	-7.77361	13.3087	26.3943	28.9785	31.5728	32.7577	41.0408	43.0903	33.8697	35.8695	36.6576	37.1004	37.566	36.2388	28.4256	25.5619	35.9374	37.6536	45.1417	31.48	23.686	8.11737	26.525	43.6832	34.1313	7.38993	-4.22788	14.1389	7.59317	-18.8456	34.7409	65	-16.2979	-17.7163	-15.4967	-18.9544	-15.6044	-3.38854	-2.59577	-1.17741	-9.7324	-7.83611
44	M 49	2	2	40	1	66	66	0.791758	12.6843	22.1861	28.3486	29.5154	30.2331	40.8695	42.2859	32.8584	33.5057	35.0793	37.3086	38.0552	36.4347	31.9016	29.1046	38.2132	39.8074	44.2007	33.4668	20.742	8.36568	26.0355	40.8772	30.4314	-5.2214	13.7404	17.6062	8.96606	-9.54995	34.6319	66	-15.436	-15.8684	-16.0735	-12.8469	-17.2632	-5.48174	-0.515194	-4.02621	-5.99318	-5.65409
57	M 52	2	2	40	1	89	89	6.34685	14.1349	24.0622	28.9232	30.81	30.1483	39.945	41.2753	31.755	34.5327	34.8664	32.6063	36.2082	34.3627	29.3017	27.4082	36.6581	38.4359	45.5482	31.8378	21.8051	10.113	22.7125	40.5589	28.9702	-2.27228	0.119686	15.6367	6.01194	3.64557	33.8159	89	-20.7142	-7.05707	-7.99645	-8.7642	-4.69211	1.76931	4.7758	0.188512	-1.91989	1.67807
58	M 53	2	2	40	1	90	90	-4.09776	5.87247	16.2802	23.7863	28.0949	30.0953	37.86	40.2993	30.3208	33.6937	33.3633	35.9444	38.4378	36.4836	32.7212	29.1247	37.3915	38.0414	42.3414	31.5215	21.4671	8.24444	21.2411	39.8079	22.635	2.53614	0.699222	-8.20718	0.468772	-0.650082	33.1001	90	-11.0718	-9.06011	-11.3162	-8.22192	-6.7	6.40826	0.891021	1.34758	-3.43053	3.83888
71	M 55	2	2	40	1	113	113	0.131559	11.9336	23.4212	29.6735	30.3715	28.0938	38.7222	38.6536	30.2903	30.8485	29.5544	35.564	36.004	32.3748	31.0772	24.283	30.4004	30.4573	42.5281	29.9082	24.8058	6.78568	20.799	44.2294	24.4952	5.11558	8.64755	0.821355	-3.4361	-1.63038	31.7903	113	-6.9845	-2.94112	-12.2414	-14.5843	-7.8863	3.27189	5.19902	5.46817	-2.31406	-0.49304
72	M 55	2	2	40	1	114	114	-1.63619	10.2943	21.23	27.1228	27.4228	26.5042	36.7275	37.5271	27.947	31.0899	29.8592	32.0748	31.7889	27.7824	26.8072	17.3828	25.2967	26.6927	35.1056	20.7084	21.7589	-4.50405	7.85475	36.7423	10.8477	-3.3576	-0.878246	-29.2191	1.24587	-12.7759	28.2817	114	-4.62406	-9.55354	-7.72786	-5.8824	-9.83554	0.518219	6.39381	6.43528	-4.85216	-6.12246
							Mean	-1.01666	11.5866	22.3183	27.7971	30.6756	30.484	39.6957	41.6499	32.24	33.9783	34.4354	36.6289	37.5234	34.8605	30.2612	26.5809	35.9847	37.3773	42.7819	29.0649	18.6664	6.63968	23.8572	38.6118	27.402	5.61875	6.72159	4.62297	-0.250913	-8.3431	32.9846	Mean	-9.59454	-10.4123	-12.4167	-10.3343	-8.50918	0.800799	1.36564	4.49209	-0.0309628	-1.15968
							sd	4.25384	3.04941	2.87864	2.36483	2.00642	1.37154	1.39766	1.34436	1.84298	1.77608	2.52357	2.48377	2.04212	1.50152	1.77276	2.2784	1.77209	2.30967	1.8093	2.92529	4.1147	4.22012	2.64099	5.77865	4.06437	9.59133	9.17743	11.0284	7.44017	6.422	1.90817	sd	6.3787	3.84832	3.58348	3.78142	5.42895	4.70324	3.00643	5.51402	5.2701	4.33972
							95% CI	2.69036	1.92862	1.82061	1.49565	1.26897	0.86744	0.88396	0.850248	1.1656	1.12329	1.59604	1.57088	1.29155	0.949644	1.12119	1.44099	1.12077	1.46076	1.1443	1.85011	2.60237	2.66904	1.67031	3.65474	2.57053	6.06609	5.80432	6.97499	4.70558	4.06163	1.10168	95% CI	4.03424	2.43389	2.26639	2.39158	3.43357	2.97459	1.90143	3.48737	3.3331	2.74468
5	M 23	3	1	60	1	5	5	5.49743	12.8711	24.8049	26.1268	27.5847	26.1743	35.3561	39.4116	29.3001	27.5963	31.5994	30.4024	34.13	25.7801	22.22	13.28	25.2748	19.3702	17.0973	9.70499	-5.81068	-1.50454	8.42677	28.8396	28.1455	-1.53291	13.8011	-8.95495	-15.1041	-12.6698	25.8452	5	-7.77139	-12.6945	-19.5812	-5.26707	-7.4101	2.94787	5.75253	13.1665	7.44731	2.8793
6	M 24	3	1	60	1	6	6	-3.71326	15.1899	29.048	32.9595	33.2075	32.6472	41.6421	44.4312	33.4122	34.7792	34.3961	37.0203	38.5609	34.1405	29.6649	27.0336	35.006	34.2986	40.7079	28.1563	15.4657	7.48343	18.8201	37.1076	18.4135	-10.4566	-13.7004	-22.5787	-10.5508	-15.5053	34.5062	6	-1.19561	-1.57514	-0.662255	2.58749	2.19954	5.34973	6.91596	13.7103	7.5939	-9.11989
17	M 28	3	1	60	1	25	25	-5.66145	8.79192	22.2576	26.06	28.6816	28.4564	36.8127	39.1464	29.0406	29.9025	31.1997	34.6454	35.8569	33.5386	32.1287	28.7824	35.7385	36.6852	41.917	29.1369	20.9543	5.12697	25.2224	33.3059	23.5034	17.303	18.0051	4.48037	6.24264	-14.5397	32.2215	25	-7.9741	-10.0161	-11.6596	-6.10977	-7.13265	-2.01442	1.97876	10.5446	0.315777	-1.69138
18	M 30	3	1	60	1	26	26	-3.25171	6.46826	22.3714	26.3799	27.9838	26.6618	36.4963	37.6721	28.2052	30.8119	29.671	35.4068	36.6372	33.3888	32.3052	24.6624	33.0413	33.8858	34.4802	19.8424	15.4709	4.28815	8.32712	38.291	22.9714	-0.875432	-14.8204	-6.21568	-5.99601	-9.17536	30.5502	26	-4.44414	-0.650656	-5.06597	-13.4506	-10.5884	8.28572	3.7181	7.64871	5.25859	-0.481362
25	M 29	3	1	60	1	37	37	2.28148	9.43134	17.5194	23.5103	25.4774	27.1616	36.7439	38.2235	30.0843	31.7034	27.9299	32.9268	30.9344	29.5626	29.098	22.1749	31.4727	35.3644	41.282	30.0142	21.2643	6.01504	19.4819	42.2213	28.2122	10.4045	13.6719	13.1954	7.8105	-2.85948	30.0658	37	-6.94505	-5.27204	-4.5819	-11.9439	-7.04486	-2.1207	-0.70968	5.63846	-1.53346	0.4769
26	M29	3	1	60	1	38	38	-14.4193	11.6186	25.6057	28.7165	29.6718	25.9186	35.923	37.121	27.9294	31.9825	31.7721	33.9768	34.2275	30.9294	24.996	19.8727	29.7433	33.4908	39.048	27.5605	13.1038	1.69862	19.1791	37.9303	21.3166	2.21229	-2.35121	1.8116	1.31645	-4.87272	30.4714	38	-12.7568	-4.58773	-17.8647	-10.0747	-6.66451	0.251828	5.00645	5.69067	-3.44602	-3.93551
39	M 57	3	2	60	1	61	61	-1.64416	10.4878	22.7137	26.6374	26.8381	28.1603	36.8271	40.4612	31.0369	31.4414	30.4564	34.8159	33.5731	34.421	30.9277	26.3984	33.0519	33.7045	41.1246	24.8238	25.9815	-3.58588	13.6129	37.5514	20.3285	8.72342	12.9089	-0.718588	0.678262	-2.24024	31.523	61	-0.0927408	-10.8359	-5.62579	-5.49902	-6.76176	1.89785	6.38541	11.715	2.97979	9.21548
40	M 59	3	2	60	1	62	62	2.43235	10.1032	24.0587	27.6425	31.3889	31.4831	40.4171	41.8296	34.6334	32.9074	33.5361	34.4958	32.8265	32.4616	26.9789	24.8115	35.5776	35.5725	40.6346	28.2124	21.7905	0.744854	20.4854	39.2834	30.4367	0.974857	-11.7007	3.00354	-6.76733	-8.22908	32.7482	62	-1.05134	-6.66949	-5.75016	-5.48456	-0.241974	2.7563	4.94369	15.7958	9.3454	-0.975196
55	M 64	3	2	60	1	85	85	2.67894	14.8052	26.3286	29.9762	31.4393	30.9885	40.9357	43.197	33.9506	35.508	34.7758	36.4482	37.1081	34.4111	31.2468	23.8624	29.9984	33.8225	37.9323	20.2524	13.7568	-12.4569	15.9572	37.5243	8.62467	-12.3819	4.97852	-1.23095	-1.40539	-9.76388	32.899	85	-6.53712	-5.97746	-7.99842	-9.51133	-2.24835	-4.85553	2.11763	4.85343	3.34019	-5.31986
56	M 66	3	2	60	1	86	86	4.87298	13.2591	21.8956	25.9407	30.6079	29.1985	39.4264	41.4203	32.7177	36.7377	36.9358	36.7286	37.8061	36.3391	32.2019	26.6099	38.0252	40.4421	46.1531	33.2871	26.3609	9.002	27.3034	43.2364	32.3749	7.4986	8.14226	17.874	5.75137	-6.0081	34.5819	86	-0.256189	4.29041	-5.6652	-8.56767	7.47748	2.7376	8.64971	3.41179	4.53958	3.05206
65	M 65	3	2	60	1	105	105	0.495835	8.45648	24.786	25.0469	26.4888	26.6502	35.7855	38.7511	29.4634	32.863	34.3342	37.1586	37.7065	35.9518	30.9005	25.4717	37.2627	41.4258	46.9138	33.0009	22.0432	10.633	26.3081	40.2026	34.4481	15.9482	11.9327	16.3604	20.5862	-7.58037	33.3312	105	1.6982	-8.26218	-10.1281	-7.42447	-8.62691	0.386671	-0.246309	10.877	1.68597	1.19289
66	M65	3	2	60	1	106	106	-4.71015	11.3442	22.1013	26.4461	28.0508	29.2072	36.9084	40.5037	30.4191	33.8768	33.6077	34.7112	36.9089	33.5066	32.6373	26.8919	34.1355	34.6964	40.5903	28.1814	24.0338	4.30865	16.1923	41.2036	24.0517	14.4459	14.104	-1.38058	2.59466	-17.9669	32.41	106	-3.13211	-6.65155	-7.64052	-10.7236	-6.57486	2.16852	4.18457	5.02904	3.01596	1.92452
							Mean	-1.26175	11.0689	23.6242	27.1202	28.9517	28.559	37.7729	40.1807	30.8494	32.5092	32.5179	34.8947	35.523	32.8693	29.6088	24.1543	33.194	34.3966	38.9901	26.0144	17.8679	2.64611	18.2764	38.0581	24.4023	4.35533	4.58097	1.30383	0.429711	-9.28425	31.7628	Mean	-4.20487	-5.74186	-8.51865	-7.62242	-4.46811	1.48262	4.05807	9.00677	3.37858	-0.231837
							sd	5.58102	2.63702	2.86726	2.47061	2.33151	2.21603	2.19846	2.23185	2.29447	2.52371	2.52638	1.92683	2.3499	2.92616	3.28438	4.17004	3.61889	5.40451	7.63628	6.6241	8.74721	6.31903	6.24615	3.92222	7.02796	9.75608	12.055	11.3049	9.47116	5.03191	2.37253	sd	4.27006	4.73031	5.53126	4.19882	5.23635	3.50746	2.83968	4.12616	3.79054	4.65388
							95% CI	3.2222	1.52249	1.65541	1.4264	1.3461	1.27942	1.26928	1.28856	1.32471	1.45707	1.45861	1.11245	1.35672	1.68942	1.89624	2.40758	2.08936	3.1203	4.40881	3.82443	5.0502	3.64829	3.60622	2.26449	4.0576	5.63267	6.95998	6.52687	5.46818	2.90517	1.36978	95% CI	2.46532	2.73105	3.19347	2.42419	3.02321	2.02503	1.63949	2.38224	2.18847	2.68692
7	M 1	1	1	0	2	7	7																																7	-10.6583	1.01258	-10.4592	2.32553	-0.775131	-1.04483	11.1605	12.4457	-2.65084	3.23221
8	M 2	1	1	0	2	8	8	4.37035	15.2964	21.6823	26.9518	29.1289	27.1439	35.136	38.8485	30.4486	31.9198	32.544	35.9506	36.8573	30.4764	27.8575	24.4579	31.6263	31.587	38.2778	25.8135	9.14988	3.72853	20.5203	41.7425	10.0969	-2.21989	1.36071	-12.274	3.45641	-8.27652	30.9282	8	-2.58062	-8.23773	-10.2099	-4.6187	-2.98338	4.49063	9.62556	7.74114	-1.465	-1.93698
19	M 5	1	1	0	2	27	27	1.27776	15.5647	25.6531	30.2459	31.8707	30.5854	39.752	42.8861	35.5437	36.5294	36.1051	38.5898	38.7506	35.5895	31.7216	29.5074	36.0772	36.9157	43.1447	29.656	16.9207	7.15849	24.0333	36.3438	7.81904	4.2506	1.85923	-11.1455	-5.21396	-40.3475	34.9513	27	-8.3322	-7.68686	-9.94642	-2.82372	-0.403006	3.78777	7.99891	4.94269	0.881746	2.80171
20	M 6	1	1	0	2	28	28	-10.3523	3.64474	17.6338	23.6159	24.8518	23.4449	31.2816	34.9116	26.4423	30.1055	30.1572	35.8586	36.3727	31.8521	29.2427	26.6391	32.6605	30.7158	37.9183	24.79	13.4412	7.40729	16.4809	40.5767	30.2617	13.7267	12.459	6.5603	-2.28866	-26.0727	29.3608	28	-11.8324	-11.6142	-11.5711	-18.0168	-3.12278	-9.20184	0.645792	10.5063	1.65825	-1.88734
29	M 7	1	1	0	2	43	43	-2.20058	6.26841	15.0006	17.6576	26.7754	30.8916	39.8927	42.7056	34.3305	36.4941	33.2971	37.0908	37.9377	35.5383	31.5048	28.7116	35.5811	40.4532	43.2527	31.7758	19.5061	9.10443	22.5467	39.5736	34.1164	14.8399	7.72706	12.7714	9.28655	-6.05102	33.2717	43	-7.92169	-1.03558	-5.97478	-8.84621	-8.41027	-4.12867	-5.64825	3.05181	-2.24942	-10.0091
30	M 9	1	1	0	2	44	44	-1.38306	6.18239	14.9945	19.84	22.2769	13.3259	26.1718	26.6333	18.388	24.1705	27.576	28.2521	27.6814	20.0435	12.7461	3.20505	12.3726	17.5288	22.6987	7.40252	-4.8643	0.42134	8.97814	22.5765	17.4416	-5.97327	-2.39223	-5.35821	0.44646	-8.72406	19.1838	44	-10.6051	-10.4732	-11.3893	-9.71083	-6.48837	-2.73709	2.32341	4.95304	4.28444	-3.96941
37	M 35	1	2	0	2	59	59	-7.97379	4.38833	16.8437	25.4251	27.6143	28.6128	36.8077	39.4954	30.3988	32.7504	30.3509	33.0159	32.3291	31.1924	28.6028	20.935	28.9705	30.9315	41.1109	23.1095	19.4662	6.70858	19.4519	38.2641	23.5677	12.9924	10.6032	-10.1144	-3.25331	-5.81932	29.9165	59	-9.01063	-3.23516	-9.43433	-6.51194	-4.30847	0.664049	8.73096	7.02403	-0.098539	6.57766
38	M 36	1	2	0	2	60	60	1.25726	8.28715	17.9353	27.4373	29.8597	31.3017	39.263	42.152	31.5511	34.7008	34.727	34.8645	37.1376	34.0641	31.8561	25.508	32.973	34.7636	42.6629	28.4164	23.2172	11.7887	23.6458	44.1646	23.3701	5.98574	10.63	-10.8172	-18.7758	-32.6162	32.843	60	-3.11985	-11.2913	-6.98737	-9.66026	-4.04694	5.19508	5.11467	4.71872	7.62292	-1.2528
53	M 39	1	2	0	2	83	83	3.84017	10.7762	21.128	27.9804	28.0161	26.1695	35.0867	37.794	29.957	33.3609	36.063	34.6674	37.0852	32.9851	29.2491	23.6304	31.8573	32.3454	41.2958	29.9853	18.2207	-0.678035	16.8733	32.7078	32.589	20.8284	11.1858	11.11	10.968	-8.21521	31.592	83	-10.1319	-2.58307	-5.17821	-9.41917	-5.0758	5.53404	13.7915	9.17015	2.59752	-5.60385
54	M 40	1	2	0	2	84	84	-7.32429	12.9977	21.2563	26.0357	25.7587	26.6759	35.5777	37.8301	29.7995	31.23	31.2639	34.528	36.6135	32.9829	27.9732	18.1791	28.6126	24.2385	33.6754	20.6691	14.2535	-4.16611	2.87392	31.4642	27.8726	7.85101	12.1663	-3.41438	-10.544	-7.95592	29.05	84	-10.3657	-10.897	-9.89557	-9.20274	-4.56469	-3.36756	5.33313	9.66663	0.141443	-2.63509
63	M 43	1	2	0	2	103	103	-9.75124	2.32166	22.0255	28.2304	29.9351	28.298	39.904	41.3118	32.4058	33.9988	33.4658	37.9443	38.2486	34.1832	30.2974	24.3913	31.3726	34.2431	39.4694	26.1874	5.04282	-1.41092	10.4536	29.2899	27.329	9.26326	13.458	4.54305	6.33492	-15.1138	32.5507	103	-6.88715	-12.4609	-11.7646	-9.60133	-5.16714	2.63345	4.7765	6.48304	-1.69085	2.83508
64	M 44	1	2	0	2	104	104	-4.74046	7.91458	21.2931	26.4181	28.9204	27.9187	30.2992	36.9855	20.8667	27.6965	26.8708	27.6022	29.8381	23.2595	23.4215	12.2478	19.4032	19.2405	19.3548	4.46102	-11.0327	-0.929034	-2.42039	23.181	-2.95734	-5.57854	-11.2237	-15.4589	-13.131	-8.20218	23.6721	104	4.37506	-9.20996	-7.6383	-16.6207	-7.49407	7.17459	6.85106	9.02232	-6.52492	-0.934519
							Mean	-2.05427	9.26734	19.1253	25.0211	27.3503	26.4613	35.441	38.1396	29.651	32.3624	32.4538	34.7575	35.6406	31.636	27.8615	22.3082	30.0813	31.0533	38.2264	24.6242	14.3679	4.60813	17.2671	36.3793	23.015	8.03129	7.28878	-2.52022	-1.7687	-16.0087	29.7564	Mean	-8.45584	-6.60415	-9.10462	-7.64848	-4.01788	-0.0808429	5.90762	7.42203	1.07225	-1.46829
							sd	5.3646	4.57012	3.54658	4.02885	2.85599	5.55571	4.44879	5.06024	4.98365	3.78696	2.89722	2.91961	3.47409	4.69524	5.8843	8.00048	7.10407	6.78168	6.60301	7.37862	8.29188	5.16917	7.12693	6.60405	9.48882	8.56518	5.5497	10.0435	9.33571	13.2801	4.59242	sd	3.17852	4.72407	2.24841	5.33352	2.41187	4.87792	5.68572	3.01394	3.15357	4.75127
							95% CI	3.5764	3.04675	2.36439	2.6859	1.90399	3.70381	2.96586	3.3735	3.32243	2.52464	1.93148	1.94641	2.31606	3.13016	3.92287	5.33366	4.73605	4.52112	4.40201	4.91908	5.52792	3.44611	4.75128	4.4027	6.32588	5.71012	3.6998	6.69564	6.22381	8.8534	2.76934	95% CI	2.01028	2.98776	1.42202	3.37321	1.5254	3.08507	3.59596	1.90619	1.99449	3.00497
3	M 11	2	1	40	2	3	3	6.22588	13.5298	24.882	30.028	32.3685	32.9924	39.775	42.9221	32.5614	34.8746	33.0047	36.4417	35.9823	31.768	27.703	24.502	32.2702	30.7848	35.2073	23.5259	4.16306	-5.37223	16.1518	37.1723	32.7633	5.79831	10.164	13.1663	-4.87089	-6.02179	32.3108	3	-7.46468	-1.69686	-5.63683	-0.933813	-10.4735	2.76799	8.89704	-0.794821	7.25356	-0.139058
4	M 12	2	1	40	2	4	4	-2.12287	4.79472	26.9219	29.7725	32.1597	25.1932	35.3969	33.1832	23.6984	26.7804	23.5163	27.5692	26.8118	19.2742	18.1618	7.67615	10.9653	15.0785	22.5943	-5.95134	5.437	-1.69656	-0.916931	17.2647	8.69196	2.51976	3.62944	-16.5139	-5.71563	-7.81935	22.1557	4	-1.75998	-5.30027	-11.4533	-4.61063	-7.38627	6.65755	13.5996	10.5643	6.18584	0.236438
15	M 13	2	1	40	2	23	23	1.42606	15.1998	24.1968	29.7341	31.2888	30.3792	39.5579	41.8333	31.5761	35.3594	35.2949	34.7226	36.2539	33.6363	31.1229	27.0386	34.5755	37.2178	46.017	33.5007	20.6983	14.7621	20.9116	40.523	25.8573	8.03875	13.8037	-4.2473	-5.61084	-9.83116	34.0725	23	-6.16173	-1.28172	-14.9689	-5.97117	0.639873	1.48051	4.52994	14.0561	5.69315	-2.31165
16	M 14	2	1	40	2	24	24	2.74172	16.9135	26.6337	27.4169	29.5421	25.2488	34.0982	35.4144	26.0179	25.5175	25.1578	13.5185	11.2583	11.9381	7.21127	4.91129	8.21034	9.97644	15.0959	-3.64002	-4.54818	-0.363788	12.6173	36.01	10.5852	3.07561	14.938	-13.0556	-16.268	-5.51926	18.5293	24	-10.6128	-10.4758	-10.3614	-10.3533	-10.9652	-6.32686	-3.4721	0.494902	2.43742	-4.28304
27	M 18	2	1	40	2	39	39	-8.91764	5.65324	21.9564	26.1809	25.8585	26.7654	37.8302	41.5683	32.9589	34.4461	36.4541	33.1371	34.4083	32.2706	28.9742	26.2513	36.6793	37.893	40.5002	31.1667	16.9183	4.91704	23.864	36.9713	32.1784	7.20559	6.16666	1.77686	1.5056	-12.5987	32.5166	39	-7.58265	-5.89515	-8.86114	-9.58574	-8.91583	1.03133	-1.30354	11.9376	3.72219	1.38404
28	M 19	2	1	40	2	40	40	1.39477	12.5604	21.1191	27.5644	32.2711	33.2663	39.8191	42.7286	30.4291	34.3656	34.9237	36.1556	37.3139	34.3071	31.2179	25.66	33.9348	36.5792	42.895	24.8347	20.2331	-0.800962	22.3213	43.1742	22.4083	-2.73291	8.04226	11.3422	-12.3349	-8.08075	33.2992	40	-13.2553	-6.40016	-6.07054	-10.3926	-5.39054	0.688506	-1.57264	8.64147	1.88656	-5.60519
45	M 47	2	2	40	2	67	67	0.347222	3.39123	19.258	23.2833	25.8249	27.1079	37.8488	40.1749	32.4594	33.6873	36.9355	35.6525	36.838	32.7586	26.7341	26.1337	37.2114	41.4142	42.5621	33.0627	22.1017	12.9535	23.5418	39.2891	26.9568	-6.53157	-2.27018	2.49291	4.75053	-10.7272	32.7193	67	-6.80497	-10.5116	-9.198	-12.2492	-13.7479	1.87701	3.97451	10.6022	0.744081	-0.264219
46	M 49	2	2	40	2	68	68	-5.66397	9.07089	21.4029	23.7183	30.8712	32.2148	38.1559	41.0961	29.5835	32.7024	31.4073	35.2066	36.7642	33.5927	31.0861	24.0458	32.498	35.6732	41.6238	22.5101	22.6888	1.25969	23.317	41.3433	1.78126	-8.23636	2.46928	-11.1864	-2.24289	-9.43071	31.8974	68	-10.3366	0.960621	-9.41165	-9.07814	-4.26657	1.26585	5.3259	10.3822	3.26028	1.84966
51	M 50	2	2	40	2	79	79	-19.7545	10.8324	19.7096	23.5544	26.398	22.6657	32.2221	29.5649	18.7249	29.0676	28.5096	35.8843	33.9977	32.4772	31.9427	25.6491	34.5591	37.1774	43.5149	27.5379	26.3202	1.08836	19.5824	40.5199	26.8183	0.897608	-1.87073	-3.36503	-1.82879	-12.9035	29.6198	79	-5.68443	-0.975642	-11.172	-3.45624	-9.13552	-1.72731	1.79722	6.94516	-6.18853	-2.50273
52	M50	2	2	40	2	80	80	-3.11325	5.05158	15.28	23.0953	27.9565	30.37	36.5018	36.7313	27.0778	24.7757	23.3705	28.6585	31.0349	24.2431	23.7791	15.0484	22.9477	24.7408	30.1384	13.0576	14.3251	5.85849	5.2923	35.5477	2.85827	-2.17674	-4.52157	-18.0781	1.02124	-6.82387	25.4893	80	-1.40131	-10.6035	-3.62239	-9.39236	-7.46388	1.39659	5.48095	10.5829	-4.98112	3.68672
61	M 53	2	2	40	2	99	99	0.301799	8.05889	18.4265	23.9436	27.4024	27.4192	36.38	38.8163	27.7487	32.8238	33.3338	37.5181	36.8606	33.2089	30.6571	22.69	29.5797	31.6225	41.1379	24.3325	18.7679	-1.54931	15.0681	34.7795	22.5888	-2.65613	-4.12146	-5.27495	-0.9878	-11.538	30.7723	99	-6.85426	-7.85275	-8.84427	-5.92162	-14.3107	-3.16334	7.73021	2.45583	2.98914	-2.48379
62	M 54	2	2	40	2	100	100	-2.06037	2.04102	12.9122	15.4671	17.1425	22.486	32.0801	34.9934	25.4831	31.1591	30.8283	31.2638	31.855	30.7814	28.6379	23.858	33.7561	37.2995	44.8697	32.9419	25.1823	16.6354	23.9437	39.2681	27.9993	13.3427	8.61249	4.74477	-4.13275	-3.85226	28.7675	100	-7.26366	-9.44068	-5.96108	-13.478	-8.6399	-0.0157641	-0.321996	12.0026	2.51217	-0.0428623
							Mean	-3.32982	8.87729	20.0895	24.3958	27.4556	27.7923	36.4494	38.2921	28.206	31.3904	31.6216	32.1718	32.6585	29.9214	27.1363	22.1286	30.3952	32.9594	38.8355	23.9305	18.2687	5.47605	19.046	38.7426	20.0032	1.02266	4.12485	-3.48506	-3.61287	-9.13053	29.3458	Mean	-7.59577	-6.24764	-8.84714	-8.98782	-8.21962	-0.349346	2.21684	8.8101	1.20753	-1.05731
							sd	6.80371	4.99457	4.00296	3.87115	4.30561	3.7332	2.79467	4.11502	4.24859	3.75187	4.7039	7.05622	7.83643	6.94266	7.43658	6.95667	8.8022	9.24123	9.40038	11.561	8.78667	6.88817	6.20454	2.78537	10.8955	6.86487	7.2465	8.93596	6.41232	3.0279	4.86844	sd	3.23198	4.37626	3.14383	3.05987	4.4646	2.63744	3.72524	4.33776	3.81115	2.89368
							95% CI	4.30304	3.15884	2.5317	2.44833	2.72311	2.36108	1.7675	2.60257	2.68705	2.37289	2.97501	4.46274	4.95619	4.39093	4.7033	4.39978	5.567	5.84466	5.94532	7.31184	5.55718	4.35646	3.9241	1.76162	6.89089	4.34173	4.58309	5.6516	4.05551	1.91501	2.8108	95% CI	2.04408	2.76779	1.98833	1.93523	2.82366	1.66806	2.35605	2.74344	2.41038	1.83012
11	M 24	3	1	60	2	19	19	5.15211	9.17394	22.0085	28.9583	30.2371	28.9052	39.0281	40.4043	31.1909	33.0864	35.0465	37.4557	38.9456	34.8161	31.4518	26.0398	32.6181	35.2059	40.5548	29.3608	14.5963	5.97291	24.9086	39.6569	28.5737	19.6658	19.7281	5.27893	-7.61401	-14.6617	33.073	19	-8.2523	-4.49559	-8.57857	-7.19616	-11.047	1.52678	6.69329	14.9489	-0.700758	-0.650076
12	M 25	3	1	60	2	20	20	5.64486	15.8069	23.294	26.752	28.1994	28.8381	38.0559	39.2393	30.6941	33.1544	34.4616	36.163	37.714	35.0976	30.9836	26.7234	35.8462	36.1578	43.3974	31.9989	15.0929	6.30417	19.2479	36.5788	20.4428	-2.55101	12.5564	3.41223	0.793372	-12.1607	33.1539	20	-6.79584	-8.15988	-18.9376	-13.2138	-5.83711	1.64147	6.08575	0.538641	3.44384	-1.7175
21	M 26	3	1	60	2	31	31	-6.96394	15.1504	22.8226	27.331	32.5675	31.6241	40.7737	44.0469	33.3339	34.0037	31.8017	36.8148	37.1274	32.2304	29.8022	24.5892	29.862	30.6227	38.1811	23.5197	7.74521	-4.3899	13.1629	32.0116	32.1663	3.71157	2.1962	-4.4547	-7.75345	-9.81607	32.2808	31	-5.25219	-1.51553	-15.9319	-10.5583	-6.14383	-0.413841	0.953953	0.181678	-1.32779	0.858454
22	M 28	3	1	60	2	32	32	-2.82777	14.6371	24.9778	29.1529	28.8039	29.1994	39.2495	42.3413	33.0678	34.082	34.4543	38.9981	38.5938	34.1545	30.1442	26.8559	33.1567	34.744	38.0894	28.7159	15.3149	6.73179	18.8161	40.31	36.2643	3.26221	13.6979	14.3012	6.14851	-10.2112	33.2656	32	-8.57126	-13.753	-9.19587	-3.91167	-9.8157	8.53437	12.8767	7.65374	3.66486	-10.7448
35	M 33	3	1	60	2	55	55	-5.25661	-6.5483	-2.69852	-3.2067	-8.79524	-9.66319	-7.87878	15.1194	12.5889	16.5688	20.5962	27.0247	26.4609	21.0029	21.5722	13.3001	21.9595	25.7991	27.1213	10.8095	11.8953	-5.01271	-3.53349	30.8847	26.3889	10.0726	6.56105	7.96674	8.80352	-3.69108	12.649	55	-0.119455	-2.34877	-5.7369	-3.26794	0.727227	-1.10049	-1.23552	9.27305	3.56641	3.2136
36	M 34	3	1	60	2	56	56	-8.59812	6.54991	16.1522	18.9978	26.5199	30.7098	40.4519	43.5279	34.869	37.0244	36.8785	37.9512	39.5198	36.7634	31.9876	28.7985	35.7688	39.0897	42.6549	28.9157	18.8701	11.1538	22.7677	39.0103	29.8655	12.0581	7.43524	14.3912	1.51709	-23.2307	33.6989	56	-5.67857	-12.1773	-9.62883	-3.87699	-6.99395	-4.7697	0.0305717	5.93018	0.275037	-1.27482
41	M 57	3	2	60	2	63	63	1.97419	14.6587	26.6225	29.6123	31.1201	31.0223	39.8907	41.9552	32.9954	33.8064	35.6819	38.8796	38.9716	35.087	29.7493	24.3518	35.6304	38.1014	42.7834	30.0153	20.2722	-0.502726	18.4636	39.3793	35.887	16.5283	10.2636	18.5864	13.7063	-3.17978	34.2376	63	-10.5929	-16.2776	-11.1896	-18.8021	-14.474	-5.88824	-3.14131	3.81518	-3.03139	-8.34931
42	M 59	3	2	60	2	64	64	-7.87372	-5.36751	18.3806	21.9759	26.3345	29.9116	36.5953	36.3759	28.2025	31.2446	32.302	30.7339	32.237	29.4113	27.1633	18.0755	26.3589	31.9717	38.4371	24.0526	19.9602	8.97143	22.8849	36.2708	23.3935	14.0027	2.93593	-13.0881	-19.8086	-13.081	28.8758	64	-17.4038	-14.8206	-11.3592	-16.6889	-11.9072	-4.92494	-1.98325	-2.81785	-1.75699	-7.41028
49	M 60	3	2	60	2	75	75	3.68066	7.8749	19.8985	21.7955	24.0422	23.8072	34.2915	36.7717	27.975	30.4868	30.1547	32.1061	33.0057	30.5714	27.5601	21.682	31.3856	32.0571	38.9059	25.7812	17.7897	-0.0278847	13.0726	36.5282	30.6965	10.095	11.463	5.0412	1.3651	-7.60329	29.0155	75	-3.9408	-7.70697	-7.36661	-9.20361	-6.24105	1.03252	8.54973	7.99007	0.00958311	-0.9063
50	M 65	3	2	60	2	76	76	-3.96472	8.12523	18.3065	22.6943	25.31	26.7373	36.6621	39.5155	30.7336	34.0708	33.9597	36.1335	37.9009	35.917	31.8892	25.8748	36.2223	38.9305	45.3685	30.8683	24.5722	5.07237	24.7768	41.0476	19.4394	8.1207	12.5044	6.22299	-2.91592	-26.7721	32.6164	76	-11.055	-7.42171	-10.0562	-4.40281	-4.08072	5.64969	7.43425	3.18935	1.53353	-1.53643
67	M 66	3	2	60	2	107	107	1.38476	13.2088	23.3867	25.1198	31.3271	29.6373	38.094	36.9011	20.9348	23.7874	26.0237	26.1992	28.8413	23.1088	20.8669	5.89667	13.227	22.2006	30.2682	17.7752	10.7279	2.33982	8.44896	27.2234	26.5727	12.2281	8.44084	0.669001	4.94011	-13.8487	24.6442	107	-3.79174	-8.51648	-14.0947	-7.25398	-9.21733	3.28189	-0.174982	11.41	3.96315	-0.502976
68	M 66	3	2	60	2	108	108	-2.91904	15.5823	27.6162	31.7594	32.9711	34.1398	42.5737	44.4028	34.8991	36.7199	38.0274	38.8584	38.7266	33.6534	30.8495	26.917	36.2286	37.3467	43.6213	31.5967	19.98	9.44504	26.4297	41.8712	34.7196	2.1282	-8.85745	15.4708	3.39905	-9.64214	35.606	108	-10.1952	-9.10592	-6.18989	-5.57048	-7.96559	-5.69409	7.52285	9.23378	3.98501	3.36025
							Mean	-1.9033	8.00613	18.9765	22.4063	24.4339	25.1092	33.712	37.9297	29.5651	31.7528	32.5337	35.226	36.0477	32.5052	29.2303	23.6291	31.8808	34.268	39.5494	26.4038	16.6109	3.42733	17.4568	37.1678	28.3118	9.49659	9.93417	5.76581	-0.575803	-12.4408	30.2597	Mean	-7.7662	-8.86769	-10.7981	-9.11222	-7.58133	0.128761	3.62642	5.07029	0.567633	-2.85175
							sd	5.53167	8.12623	8.27674	9.7285	11.9762	12.4291	14.7513	8.42513	6.36161	5.61773	4.63434	3.96336	4.19715	4.67748	3.15913	4.71793	4.70418	4.21019	5.05411	6.16527	4.75369	5.56322	8.50557	3.44854	5.88954	6.66487	5.29663	9.32679	9.56626	7.63629	6.29816	sd	4.68212	5.21502	3.94233	5.62416	4.3686	4.63967	5.3825	5.19571	2.39783	4.44714
							95% CI	3.49854	5.13948	5.23467	6.15285	7.57444	7.86087	9.32955	5.32852	4.02344	3.55297	2.93101	2.50665	2.65451	2.9583	1.99801	2.98388	2.97519	2.66276	3.1965	3.89926	3.0065	3.51849	5.3794	2.18105	3.72487	4.21524	3.34988	5.89878	6.05024	4.82961	3.63625	95% CI	2.96123	3.29827	2.49335	3.55703	2.76295	2.93439	3.40419	3.28606	1.51652	2.81262
[truncated: 20 more columns]

## Sheet: Activity PD21
										Act1	Act2	Act3	Act4	Act5	Act6	Act7	Act8	Act9	Act10	Atot	A1-3	A4-7	A8-10	A1-5	A6-10	Break1	Break2	Break3	Break4	Break5	Break6	Break7	Break8	Break9	Break10	Btot	Btot-Atot
	Box	test no	Litter	Group	sex	bw	StartTime	Variable_1	Variable_2	Rec1_3m_Activity Counts	Rec2_3m_Activity Counts	Rec3_3m_Activity Counts	Rec4_3m_Activity Counts	Rec5_3m_Activity Counts	Rec6_3m_Activity Counts	Rec7_3m_Activity Counts	Rec8_3m_Activity Counts	Rec9_3m_Activity Counts	Rec10_3m_Activity Counts	sum A1-10	middel A1-2	midel A4-7	middel A8-10	SumA1-5	sum A6-10	Rec1_3m_Break Counts	Rec2_3m_Break Counts	Rec3_3m_Break Counts	Rec4_3m_Break Counts	Rec5_3m_Break Counts	Rec6_3m_Break Counts	Rec7_3m_Break Counts	Rec8_3m_Break Counts	Rec9_3m_Break Counts	Rec10_3m_Break Counts	sum B1-10
	1	1	m1	1	1	57.0	08:16:08	ActivityCount__!1	BreakCount__!2	0	11	0	0	18	7	27	0	2	0	65	3.66667	13	0.666667	29	36	0	35	0	0	109	48	81	0	8	0	281	216
	2	2	m1	1	2	58.4	08:16:08	ActivityCount__!1	BreakCount__!2	81	48	0	0	0	0	0	5	4	0	138	43	0	3	129	9	219	130	4	0	0	0	0	15	69	3	440	302
	3	3	m11	2	1	42.5	08:16:08	ActivityCount__!1	BreakCount__!2	75	4	0	0	47	23	0	1	0	0	150	26.3333	17.5	0.333333	126	24	227	95	6	13	144	87	11	14	9	4	610	460
	4	4	m11	2	2	41.7	08:16:08	ActivityCount__!1	BreakCount__!2	37	28	1	24	74	11	0	0	1	0	176	22	27.25	0.333333	164	12	109	102	2	117	156	37	18	0	5	1	547	371
	5	5	m24	3	1	39.4	08:16:08	ActivityCount__!1	BreakCount__!2	91	58	62	74	5	65	0	0	0	0	355	70.3333	36	0	290	65	153	110	196	126	33	119	57	31	3	4	832	477
	6	6	m24	3	2	39.9	08:16:08	ActivityCount__!1	BreakCount__!2	75	68	30	48	3	31	17	0	4	0	276	57.6667	24.75	1.33333	224	52	198	153	91	165	58	79	72	13	18	0	847	571
	1	7	m12	2	2	45.9	09:00:40	ActivityCount__!1	BreakCount__!2	0	7	104	6	0	0	0	0	0	0	117	37	1.5	0	117	0	0	29	194	38	0	0	0	0	0	0	261	144
	2	8	m12	2	1	46.1	09:00:40	ActivityCount__!1	BreakCount__!2	49	44	7	51	36	1	0	0	0	2	190	33.3333	22	0.666667	187	3	131	106	10	97	107	14	113	0	0	14	592	402
	3	9	m25	3	2	39.8	09:00:40	ActivityCount__!1	BreakCount__!2	48	58	1	4	1	59	40	0	0	0	211	35.6667	26	0	112	99	141	149	33	4	38	157	89	5	0	0	616	405
	4	10	m25	3	1	37.7	09:00:40	ActivityCount__!1	BreakCount__!2	45	42	29	21	41	3	1	68	132	123	505	38.6667	16.5	107.667	178	327	87	96	106	41	148	21	7	118	400	535	1559	1054
	5	11	m2	1	2	40.2	09:00:40	ActivityCount__!1	BreakCount__!2	62	67	95	43	0	1	33	2	0	0	303	74.6667	19.25	0.666667	267	36	182	138	172	84	15	26	128	30	2	8	785	482
	6	12	m2	1	1	36.6	09:00:40	ActivityCount__!1	BreakCount__!2	146	112	99	29	99	62	27	2	69	56	701	119	54.25	42.3333	485	216	314	194	160	78	163	99	56	19	143	114	1340	639
	1	13	m33	3	1	35.0	09:43:34	ActivityCount__!1	BreakCount__!2	0	31	32	2	0	0	0	0	2	1	68	21	0.5	1	65	3	0	75	74	18	0	0	0	9	219	18	413	345
	2	14	m33	3	2	38.7	09:43:34	ActivityCount__!1	BreakCount__!2	0	0	0	0	0	0	0	0	0	16	16	0	0	5.33333	0	16	0	0	0	0	0	0	0	0	0	34	34	18
	3	15	m7	1	1	38.3	09:43:34	ActivityCount__!1	BreakCount__!2	1	96	60	7	0	0	0	0	0	1	165	52.3333	1.75	0.333333	164	1	10	165	165	64	0	0	0	0	0	1	405	240
	4	16	m7	1	2	38.0	09:43:34	ActivityCount__!1	BreakCount__!2	0	80	41	9	3	0	0	0	0	0	133	40.3333	3	0	133	0	0	142	142	86	60	2	0	0	0	0	432	299
	5	17	m15	2	1	35.2	09:43:34	ActivityCount__!1	BreakCount__!2	100	56	65	4	37	0	0	0	2	15	279	73.6667	10.25	5.66667	262	17	185	134	141	5	113	88	38	4	21	41	770	491
	6	18	m15	2	2	37.1	09:43:34	ActivityCount__!1	BreakCount__!2	97	84	29	86	9	46	17	24	15	59	466	70	39.5	32.6667	305	161	190	151	72	129	63	108	47	53	37	110	960	494
	1	19	m9	1	1	41.7	10:24:57	ActivityCount__!1	BreakCount__!2	0	17	41	0	0	0	0	5	1	0	64	19.3333	0	2	58	6	0	54	112	3	0	0	0	6	1	2	178	114
	2	20	m9	1	2	41.6	10:24:57	ActivityCount__!1	BreakCount__!2	6	67	0	55	62	13	0	0	59	24	286	24.3333	32.5	27.6667	190	96	43	156	0	106	85	18	8	0	109	64	589	303
	3	21	m23	3	2	32.1	10:24:57	ActivityCount__!1	BreakCount__!2	48	39	18	23	97	53	0	0	0	0	278	35	43.25	0	225	53	115	117	71	96	207	117	39	23	0	31	816	538
	4	22	m23	3	1	33.2	10:24:57	ActivityCount__!1	BreakCount__!2	166	174	14	53	25	46	40	2	0	2	522	118	41	1.33333	432	90	274	286	33	104	39	177	85	12	0	4	1014	492
	5	23	m18	2	1	52.6	10:24:57	ActivityCount__!1	BreakCount__!2	99	40	2	31	11	0	0	0	0	0	183	47	10.5	0	183	0	183	134	96	53	55	93	0	1	1	26	642	459
	6	24	m18	2	2	51.6	10:24:57	ActivityCount__!1	BreakCount__!2	78	79	54	81	23	5	0	0	0	3	323	70.3333	27.25	1	315	8	168	220	133	193	78	58	10	0	0	95	955	632
	1	25	m22	2	1	50.6	11:05:20	ActivityCount__!1	BreakCount__!2	1	64	1	0	0	0	0	2	91	63	222	22	0	52	66	156	18	143	42	16	0	0	0	23	163	211	616	394
	2	26	m22	2	2	51.3	11:05:20	ActivityCount__!1	BreakCount__!2	10	37	13	19	0	0	0	0	0	0	79	20	4.75	0	79	0	43	101	98	32	0	0	0	0	0	0	274	195
	3	27	m3	1	2	42.2	11:05:20	ActivityCount__!1	BreakCount__!2	26	61	32	0	0	0	10	4	0	0	133	39.6667	2.5	1.33333	119	14	119	146	172	98	0	0	45	35	1	0	616	483
	4	28	m3	1	1	43.2	11:05:20	ActivityCount__!1	BreakCount__!2	4	69	25	0	0	0	0	0	0	0	98	32.6667	0	0	98	0	14	112	94	24	8	12	0	0	0	0	264	166
	5	29	m26	3	1	48.1	11:05:20	ActivityCount__!1	BreakCount__!2	106	50	4	24	15	0	0	0	0	0	199	53.3333	9.75	0	199	0	236	124	131	54	41	12	4	0	0	0	602	403
	6	30	m26	3	2	43.6	11:05:20	ActivityCount__!1	BreakCount__!2	114	69	30	3	94	0	11	0	0	0	321	71	27	0	310	11	225	114	101	39	162	6	59	4	10	0	720	399
	1	31	m5	1	2	37.0	11:45:17	ActivityCount__!1	BreakCount__!2	36	48	16	1	1	39	39	6	0	7	193	33.3333	20	4.33333	102	91	80	180	71	10	8	96	116	55	0	15	631	438
	2	32	m5	1	1	37.2	11:45:17	ActivityCount__!1	BreakCount__!2	0	0	3	2	42	53	3	7	0	13	123	1	25	6.66667	47	76	0	0	28	24	75	128	65	29	24	99	472	349
	3	33	m21	2	2	33.3	11:45:17	ActivityCount__!1	BreakCount__!2	38	55	86	12	22	61	0	64	8	0	346	59.6667	23.75	24	213	133	82	176	160	37	65	140	1203	1103	18	0	2984	2638
	4	34	m21	2	1	32.0	11:45:17	ActivityCount__!1	BreakCount__!2	18	112	81	90	1	1	74	99	1	0	477	70.3333	41.5	33.3333	302	175	56	183	236	170	4	3	229	209	33	8	1131	654
	5	35	m28	3	1	35.9	11:45:17	ActivityCount__!1	BreakCount__!2	68	31	57	13	1	20	103	13	2	0	308	52	34.25	5	170	138	135	180	178	66	30	57	201	52	74	37	1010	702
	6	36	m28	3	2	38.5	11:45:17	ActivityCount__!1	BreakCount__!2	85	106	59	1	2	2	0	0	0	0	255	83.3333	1.25	0	253	2	157	242	138	11	20	29	1	17	26	12	653	398
	1	37	m17	2	2	41.1	12:27:34	ActivityCount__!1	BreakCount__!2	38	162	6	61	1	0	70	30	2	5	375	68.6667	33	12.3333	268	107	66	307	91	122	23	2	181	103	30	7	932	557
	2	38	m17	2	1	42.6	12:27:34	ActivityCount__!1	BreakCount__!2	0	39	20	24	59	0	0	0	18	88	248	19.6667	20.75	35.3333	142	106	0	105	57	59	174	0	0	0	29	144	568	320
	3	39	m30	3	2	39.3	12:27:34	ActivityCount__!1	BreakCount__!2	41	51	38	0	29	58	8	1	0	1	227	43.3333	23.75	0.666667	159	68	105	130	120	134	130	158	102	6	1	8	894	667
	4	40	m30	3	1	40.3	12:27:34	ActivityCount__!1	BreakCount__!2	0	0	0	0	0	0	0	0	2	58	60	0	0	20	0	60	0	0	0	2	0	0	0	12	78	123	215	155
	5	41	m6	1	2	41.6	12:27:34	ActivityCount__!1	BreakCount__!2	54	73	12	99	7	0	0	0	1	1	247	46.3333	26.5	0.666667	245	2	123	176	51	205	65	25	0	0	16	3	664	417
	6	42	m6	1	1	41.8	12:27:34	ActivityCount__!1	BreakCount__!2	46	28	41	19	42	0	0	0	6	15	197	38.3333	15.25	7	176	21	99	65	77	80	157	12	13	0	17	167	687	490
	1	43	m34	3	1	40.0	13:08:16	ActivityCount__!1	BreakCount__!2	0	32	72	42	21	0	0	0	0	0	167	34.6667	15.75	0	167	0	0	51	160	122	66	3	0	5	12	3	422	255
	2	44	m34	3	2	39.1	13:08:16	ActivityCount__!1	BreakCount__!2	64	65	0	29	27	0	0	0	0	16	201	43	14	5.33333	185	16	142	127	1	54	53	0	0	0	0	36	413	212
	3	45	m14	2	1	43.4	13:08:16	ActivityCount__!1	BreakCount__!2	0	67	66	23	6	85	68	59	29	64	467	44.3333	45.5	50.6667	162	305	0	171	144	56	58	185	99	139	84	152	1088	621
	4	46	m14	2	2	43.2	13:08:16	ActivityCount__!1	BreakCount__!2	0	0	52	4	0	0	0	0	0	0	56	17.3333	1	0	56	0	0	11	126	49	1	0	0	0	13	73	273	217
	5	47	m4	1	1	39.8	13:08:16	ActivityCount__!1	BreakCount__!2	8	11	35	5	0	0	2	7	77	100	245	18	1.75	61.3333	59	186	33	33	109	9	0	3	14	28	118	168	515	270
	6	48	m4	1	2	39.6	13:08:16	ActivityCount__!1	BreakCount__!2	77	55	26	13	27	47	16	4	13	80	358	52.6667	25.75	32.3333	198	160	180	184	70	94	108	87	45	71	71	200	1110	752
	1	49	m13	2	1	40.6	13:48:37	ActivityCount__!1	BreakCount__!2	0	1	24	26	0	0	0	0	15	63	129	8.33333	6.5	26	51	78	34	107	77	84	0	0	61	81	46	120	610	481
	2	50	m13	2	2	41.2	13:48:37	ActivityCount__!1	BreakCount__!2	0	38	65	0	48	11	0	0	0	0	162	34.3333	14.75	0	151	11	0	62	110	0	111	19	0	0	0	0	302	140
	3	51	m29	3	1	33.5	13:48:37	ActivityCount__!1	BreakCount__!2	56	49	16	72	46	14	29	2	0	1	285	40.3333	40.25	1	239	46	193	108	36	169	74	47	72	79	30	200	1008	723
	4	52	m29	3	2	33.8	13:48:37	ActivityCount__!1	BreakCount__!2	90	67	8	56	17	3	0	0	0	54	295	55	19	18	238	57	153	143	12	121	39	23	2	6	46	169	714	419
	5	53	m19	2	1	40.6	13:48:37	ActivityCount__!1	BreakCount__!2	98	60	78	65	2	0	29	69	121	55	577	78.6667	24	81.6667	303	274	237	171	240	146	334	162	125	158	238	145	1956	1379
	6	54	m19	2	2	40.7	13:48:37	ActivityCount__!1	BreakCount__!2	81	98	52	23	5	0	0	0	22	102	383	77	7	41.3333	259	124	168	191	166	80	44	6	24	20	84	259	1042	659
	1	1	m47	2	2	36.8	08:25:48	ActivityCount__!1	BreakCount__!2	84	51	4	4	31	0	0	2	4	3	183	46.3333	8.75	3	174	9	177	119	8	32	52	0	0	4	8	171	571	388
	2	2	m47	2	1	36.4	08:25:48	ActivityCount__!1	BreakCount__!2	43	61	2	1	9	49	8	0	0	0	173	35.3333	16.75	0	116	57	93	105	12	2	28	130	20	0	2	0	392	219
	3	3	m57	3	2	50.0	08:25:48	ActivityCount__!1	BreakCount__!2	92	3	106	1	3	26	55	2	0	0	288	67	21.25	0.666667	205	83	150	53	163	44	32	55	96	7	5	6	611	323
	4	4	m57	3	1	50.3	08:25:48	ActivityCount__!1	BreakCount__!2	80	3	0	14	56	76	0	0	0	0	229	27.6667	36.5	0	153	76	190	117	5	39	193	294	6	6	10	2	862	633
	5	5	m35	1	2	42.5	08:25:48	ActivityCount__!1	BreakCount__!2	49	22	0	0	47	36	3	0	0	0	157	23.6667	21.5	0	118	39	129	82	56	0	98	86	19	23	13	16	522	365
	6	6	m35	1	1	45.0	08:25:48	ActivityCount__!1	BreakCount__!2	66	39	4	33	0	0	0	0	0	80	222	36.3333	8.25	26.6667	142	80	164	203	85	78	28	16	12	12	12	204	814	592
	1	7	m64	3	1	39.6	09:07:03	ActivityCount__!1	BreakCount__!2	70	70	17	0	28	39	8	69	50	0	351	52.3333	18.75	39.6667	185	166	181	198	108	0	69	172	77	174	130	2	1111	760
	2	8	m64	3	2	38.7	09:07:03	ActivityCount__!1	BreakCount__!2	56	84	0	0	0	0	6	100	83	65	394	46.6667	1.5	82.6667	140	254	564	579	656	232	1097	1078	481	732	546	769	6734	6340
	3	9	m39	1	1	40.1	09:07:03	ActivityCount__!1	BreakCount__!2	118	47	43	125	3	1	4	0	2	3	346	69.3333	33.25	1.66667	336	10	271	108	104	210	30	6	14	4	7	9	763	417
	4	10	m39	1	2	38.8	09:07:03	ActivityCount__!1	BreakCount__!2	13	67	4	0	0	1	0	1	0	8	94	28	0.25	3	84	10	18	168	63	1	0	10	4	5	2	21	292	198
	5	11	m52	2	1	41.2	09:07:03	ActivityCount__!1	BreakCount__!2	72	51	42	2	0	0	0	0	0	8	175	55	0.5	2.66667	167	8	163	135	185	42	1	3	2	16	2	51	600	425
	6	12	m52	2	2	37.3	09:07:03	ActivityCount__!1	BreakCount__!2	72	60	11	23	69	45	1	0	78	58	417	47.6667	34.5	45.3333	235	182	147	122	150	61	147	96	1	0	196	136	1056	639
	1	13	m36	1	1	51.5	09:55:05	ActivityCount__!1	BreakCount__!2	38	54	20	35	17	12	67	9	51	22	325	37.3333	32.75	27.3333	164	161	121	131	120	87	119	177	135	37	150	54	1131	806
	2	14	m36	1	2	48.9	09:55:05	ActivityCount__!1	BreakCount__!2	0	37	67	0	0	0	0	0	2	2	108	34.6667	0	1.33333	104	4	0	86	248	4	0	0	0	3	14	7	362	254
	3	15	m54	2	2	61.8	09:55:05	ActivityCount__!1	BreakCount__!2	68	49	22	0	0	0	0	0	0	0	139	46.3333	0	0	139	0	104	171	59	5	6	12	75	21	2	50	505	366
	4	16	m54	2	1	65.3	09:55:05	ActivityCount__!1	BreakCount__!2	47	36	52	10	6	0	0	1	1	0	153	45	4	0.666667	151	2	88	142	90	37	14	0	0	2	2	0	375	222
	5	17	m44	1	2	41.3	09:55:05	ActivityCount__!1	BreakCount__!2	103	78	40	4	7	47	29	8	1	2	319	73.6667	21.75	3.66667	232	87	277	135	119	41	83	124	130	31	6	4	950	631
	6	18	m44	1	1	43.8	09:55:05	ActivityCount__!1	BreakCount__!2	104	51	109	0	112	26	0	17	1	0	420	88	34.5	6	376	44	229	96	218	0	177	70	0	41	23	0	854	434
	1	19	m50	2	1	46.0	10:39:10	ActivityCount__!1	BreakCount__!2	76	4	2	0	0	1	0	80	72	16	251	27.3333	0.25	56	82	169	169	22	38	4	0	1	0	125	126	75	560	309
	2	20	m50	2	2	40.9	10:39:10	ActivityCount__!1	BreakCount__!2	1	103	53	52	2	0	2	96	24	0	333	52.3333	14	40	211	122	2	197	115	108	13	0	41	193	133	0	802	469
	3	21	m42	1	2	41.2	10:39:10	ActivityCount__!1	BreakCount__!2	102	56	8	2	0	1	1	11	98	96	375	55.3333	1	68.3333	168	207	176	129	124	25	0	2	7	39	187	229	918	543
	4	22	m42	1	1	40.5	10:39:10	ActivityCount__!1	BreakCount__!2	57	68	3	5	7	93	82	0	2	0	317	42.6667	46.75	0.666667	140	177	90	155	28	72	29	211	147	2	4	3	741	424
	5	23	m66	3	1	33.0	10:39:10	ActivityCount__!1	BreakCount__!2	123	34	44	0	73	0	0	80	2	0	356	67	18.25	27.3333	274	82	269	198	70	14	157	0	32	150	44	0	934	578
	6	24	m66	3	2	31.8	10:39:10	ActivityCount__!1	BreakCount__!2	104	33	31	30	16	20	79	57	0	0	370	56	36.25	19	214	156	187	80	127	62	28	63	197	160	20	85	1009	639
	1	25	m38	1	2	48.0	11:22:42	ActivityCount__!1	BreakCount__!2	0	67	86	24	0	0	0	1	4	2	184	51	6	2.33333	177	7	0	152	178	183	0	0	0	4	10	4	531	347
	2	26	m38	1	1	52.3	11:22:42	ActivityCount__!1	BreakCount__!2	106	39	19	35	30	0	1	7	0	0	237	54.6667	16.5	2.33333	229	8	178	67	33	120	54	1	1	16	0	0	470	233
	3	27	m59	3	2	39.8	11:22:42	ActivityCount__!1	BreakCount__!2	164	66	14	15	3	3	146	5	0	0	416	81.3333	41.75	1.66667	262	154	302	165	50	23	36	40	290	24	0	0	930	514
	4	28	m59	3	1	42.5	11:22:42	ActivityCount__!1	BreakCount__!2	113	17	133	27	76	36	54	29	0	2	487	87.6667	48.25	10.3333	366	121	223	105	267	74	183	112	97	75	0	16	1152	665
	5	29	m51	2	2	55.8	11:22:42	ActivityCount__!1	BreakCount__!2	79	75	19	7	7	0	1	0	0	3	191	57.6667	3.75	1	187	4	171	149	42	61	35	0	3	17	0	6	484	293
	6	30	m51	2	1	56.0	11:22:42	ActivityCount__!1	BreakCount__!2	143	58	65	67	16	51	13	14	110	18	555	88.6667	36.75	47.3333	349	206	220	128	120	144	59	108	17	55	226	78	1155	600
	1	31	m60	3	2	39.0	12:05:48	ActivityCount__!1	BreakCount__!2	8	30	28	2	0	0	0	0	2	1	71	22	0.5	1	68	3	11	121	196	44	0	0	0	0	10	6	388	317
	2	32	m60	3	1	35.5	12:05:48	ActivityCount__!1	BreakCount__!2	0	0	4	11	1	0	0	0	0	105	121	1.33333	3	35	16	105	0	63	108	28	68	0	0	0	2	242	511	390
	3	33	m56	2	2	34.5	12:05:48	ActivityCount__!1	BreakCount__!2	40	69	34	41	3	1	0	20	1	75	284	47.6667	11.25	32	187	97	85	169	78	89	3	1	14	157	42	197	835	551
	4	34	m56	2	1	36.7	12:05:48	ActivityCount__!1	BreakCount__!2	0	0	87	52	44	14	0	46	32	25	300	29	27.5	34.3333	183	117	0	5	179	110	108	35	4	110	126	59	736	436
	5	35	m45	1	1	57.4	12:05:48	ActivityCount__!1	BreakCount__!2	118	86	34	29	63	25	0	0	0	0	355	79.3333	29.25	0	330	25	200	158	114	49	150	70	0	0	0	0	741	386
	6	36	m45	1	2	55.1	12:05:48	ActivityCount__!1	BreakCount__!2	217	32	52	40	10	5	74	21	1	2	454	100.333	32.25	8	351	103	354	56	116	208	33	14	170	47	7	6	1011	557
	1	37	m37	1	1	37.0	12:53:48	ActivityCount__!1	BreakCount__!2	45	7	104	21	0	72	88	7	12	119	475	52	45.25	46	177	298	129	30	211	45	8	123	197	11	22	173	949	474
	2	38	m37	1	2	36.8	12:53:48	ActivityCount__!1	BreakCount__!2	68	62	26	113	28	1	67	92	66	2	525	52	52.25	53.3333	297	228	129	109	121	188	76	1	125	330	148	27	1254	729
	3	39	m40	1	1	49.1	12:53:48	ActivityCount__!1	BreakCount__!2	48	62	31	73	15	17	5	44	73	8	376	47	27.5	41.6667	229	147	136	137	70	135	48	53	27	217	138	22	983	607
	4	40	m40	1	2	48.9	12:53:48	ActivityCount__!1	BreakCount__!2	74	40	39	27	4	0	0	0	2	0	186	51	7.75	0.666667	184	2	127	168	88	70	26	4	0	0	4	0	487	301
	5	41	m53	2	1	37.0	12:53:48	ActivityCount__!1	BreakCount__!2	48	71	26	30	41	103	8	79	54	0	460	48.3333	45.5	44.3333	216	244	126	153	61	134	172	223	47	167	101	18	1202	742
	6	42	m53	2	2	35.0	12:53:48	ActivityCount__!1	BreakCount__!2	107	84	58	8	83	58	13	51	84	78	624	83	40.5	71	340	284	202	177	116	106	130	135	79	114	178	127	1364	740
	1	43	m49	2	1	41.5	13:40:32	ActivityCount__!1	BreakCount__!2	28	56	0	0	0	2	0	45	69	0	200	28	0.5	38	84	116	51	151	24	31	26	72	8	242	170	26	801	601
	2	44	m49	2	2	41.1	13:40:32	ActivityCount__!1	BreakCount__!2	0	43	26	0	1	0	9	4	0	2	85	23	2.5	2	70	15	0	75	38	0	4	2	22	60	0	2	203	118
	3	45	m65	3	2	37.0	13:40:32	ActivityCount__!1	BreakCount__!2	95	35	86	48	34	22	75	24	0	34	453	72	44.75	19.3333	298	155	183	147	192	96	102	83	153	85	49	119	1209	756
	4	46	m65	3	1	37.1	13:40:32	ActivityCount__!1	BreakCount__!2	76	63	18	11	40	36	28	0	0	0	272	52.3333	28.75	0	208	64	169	130	99	40	156	125	54	127	0	12	912	640
	5	47	m43	1	1	40.4	13:40:32	ActivityCount__!1	BreakCount__!2	95	140	95	126	0	2	140	25	140	24	787	110	67	63	456	331	159	239	159	213	10	35	221	145	236	70	1487	700
	6	48	m43	1	2	36.6	13:40:32	ActivityCount__!1	BreakCount__!2	127	72	26	15	81	26	54	56	14	55	526	75	44	41.6667	321	205	250	157	86	62	147	91	129	118	130	114	1284	758
	1	49	m55	2	2	40.0	14:22:31	ActivityCount__!1	BreakCount__!2	74	30	3	66	47	0	6	0	14	96	336	35.6667	29.75	36.6667	220	116	149	83	127	152	89	0	22	0	60	199	881	545
	2	50	m55	2	1	42.0	14:22:31	ActivityCount__!1	BreakCount__!2	85	88	6	80	15	124	5	0	0	92	495	59.6667	56	30.6667	274	221	160	177	178	221	54	244	7	0	0	184	1225	730
	3	51	m41	1	2	38.4	14:22:31	ActivityCount__!1	BreakCount__!2	78	33	10	11	71	102	33	87	4	89	518	40.3333	54.25	60	203	315	158	118	63	19	131	229	77	162	42	323	1322	804
	4	52	m41	1	1	41.5	14:22:31	ActivityCount__!1	BreakCount__!2	126	51	34	61	28	110	92	40	4	84	630	70.3333	72.75	42.6667	300	330	262	175	78	118	66	225	197	74	36	198	1429	799
	5	53	m46	1	2	58.6	14:22:31	ActivityCount__!1	BreakCount__!2	122	94	8	67	72	105	20	85	12	1	586	74.6667	66	32.6667	363	223	282	215	90	139	223	225	90	162	53	55	1534	948
	6	54	m46	1	1	53.1	14:22:31	ActivityCount__!1	BreakCount__!2	88	42	53	30	10	73	50	42	57	7	452	61	40.75	35.3333	223	229	207	115	117	101	29	132	107	92	124	60	1084	632
	1	55	m64	3	2	41.5	15:06:14	ActivityCount__!1	BreakCount__!2	69	56	15	34	46	2	1	1	1	1	226	46.6667	20.75	1	220	6	181	123	58	80	117	12	19	2	7	24	623	397
	2	56	m64	3	1	42.0	15:06:14	ActivityCount__!1	BreakCount__!2	38	123	83	30	85	66	0	0	51	60	536	81.3333	45.25	37	359	177	95	204	231	61	143	102	0	0	84	129	1049	513

## Sheet: activity PD79
										Act1	Act 2	Act3	Act4	Act5	Acy6	Act7	Act8	Act 9	Act 10	Atot	A1-3	A4-7	A8-10	A1-5	A6-10	Break1	Break2	Break3	Break4	Break5	Break6	Break7	Break8	Break9	Break10	Btot	Btot-Atot
Box	Testno	Litter	Group	sex	aniaml no	bw	StartTime	Variable_1	Variable_2	Rec1_3m_Activity Counts	Rec2_3m_Activity Counts	Rec3_3m_Activity Counts	Rec4_3m_Activity Counts	Rec5_3m_Activity Counts	Rec6_3m_Activity Counts	Rec7_3m_Activity Counts	Rec8_3m_Activity Counts	Rec9_3m_Activity Counts	Rec10_3m_Activity Counts	Sum A1-10	Sum A1-3	Sum A4-7	Sum A8-10	Sum A1-5	SumA6-10	Rec1_3m_Break Counts	Rec2_3m_Break Counts	Rec3_3m_Break Counts	Rec4_3m_Break Counts	Rec5_3m_Break Counts	Rec6_3m_Break Counts	Rec7_3m_Break Counts	Rec8_3m_Break Counts	Rec9_3m_Break Counts	Rec10_3m_Break Counts	Sum B1-10
1	1	M 1	1	1	1	356	08:23:02	ActivityCount__!1	BreakCount__!2	100	58	50	15	66	59	27	71	68	46	560	208	167	185	289	271	179	184	162	243	159	153	93	156	156	129	1614	1054
2	2	M 2	1	1	2	367	08:23:02	ActivityCount__!1	BreakCount__!2	130	31	104	4	1	42	2	28	74	57	473	265	49	159	270	203	247	163	232	45	100	104	14	58	124	183	1270	797
3	3	M11	2	2	3	205	08:23:02	ActivityCount__!1	BreakCount__!2	209	110	91	132	107	62	48	116	53	74	1002	410	349	243	649	353	406	326	175	253	215	293	139	210	149	167	2333	1331
4	4	M12	2	2	4	210	08:23:02	ActivityCount__!1	BreakCount__!2	110	103	67	122	44	136	195	55	8	114	954	280	497	177	446	508	287	261	206	240	174	325	382	137	88	236	2336	1382
5	5	M 23	3	1	5	296	08:23:02	ActivityCount__!1	BreakCount__!2	187	166	7	119	75	32	48	48	39	60	781	360	274	147	554	227	338	354	89	226	219	188	83	140	117	165	1919	1138
6	6	M 24	3	1	6	361	08:23:02	ActivityCount__!1	BreakCount__!2	173	183	18	161	0	72	46	121	98	63	935	374	279	282	535	400	340	424	118	319	4	192	187	299	181	167	2231	1296
1	7	M1	1	2	7	226	09:04:16	ActivityCount__!1	BreakCount__!2	219	166	109	84	99	20	71	96	4	0	868	494	274	100	677	191	388	326	239	302	200	80	138	232	22	8	1935	1067
2	8	M2	1	2	8	193	09:04:16	ActivityCount__!1	BreakCount__!2	180	218	84	102	174	71	106	17	66	17	1035	482	453	100	758	277	339	364	217	232	309	171	251	109	144	37	2173	1138
3	9	M 11	2	1	9	350	09:04:16	ActivityCount__!1	BreakCount__!2	207	102	108	2	91	20	25	11	19	9	594	417	138	39	510	84	366	226	186	200	185	38	60	84	99	62	1506	912
4	10	M 12	2	1	10	364	09:04:16	ActivityCount__!1	BreakCount__!2	196	148	123	25	66	5	4	21	0	0	588	467	100	21	558	30	404	317	285	94	203	11	16	58	0	0	1388	800
5	11	M23	3	2	11	189	09:04:16	ActivityCount__!1	BreakCount__!2	206	131	118	62	44	59	16	57	52	50	795	455	181	159	561	234	397	284	235	184	185	146	60	185	239	106	2021	1226
6	12	M23	3	2	12	173	09:04:16	ActivityCount__!1	BreakCount__!2	331	214	208	149	49	145	122	21	39	79	1357	753	465	139	951	406	525	383	354	255	137	254	226	64	111	193	2502	1145
1	13	M 13	2	1	13	335	09:47:24	ActivityCount__!1	BreakCount__!2	201	107	91	51	82	34	29	107	37	71	810	399	196	215	532	278	372	221	206	152	175	102	129	235	97	127	1816	1006
2	14	M 14	2	1	14	326	09:47:24	ActivityCount__!1	BreakCount__!2	127	92	71	39	15	64	33	19	0	60	520	290	151	79	344	176	254	215	207	144	162	147	96	46	1	173	1445	925
3	15	M3	1	2	15	196	09:47:24	ActivityCount__!1	BreakCount__!2	265	169	169	153	106	144	88	30	0	0	1124	603	491	30	862	262	443	346	349	296	267	255	187	123	10	3	2279	1155
4	16	M4	1	2	16	199	09:47:24	ActivityCount__!1	BreakCount__!2	258	243	232	81	132	84	80	74	27	112	1323	733	377	213	946	377	475	442	461	238	253	176	155	210	177	207	2794	1471
5	17	M26	3	1	18	333	09:47:24	ActivityCount__!1	BreakCount__!2	208	176	132	68	81	79	73	80	88	27	1012	516	301	195	665	347	353	313	276	156	178	226	162	143	237	84	2128	1116
6	18	M25	3	1	17	278	09:47:24	ActivityCount__!1	BreakCount__!2	83	107	111	116	45	60	6	69	9	39	645	301	227	117	462	183	175	202	229	280	101	121	15	112	42	93	1370	725
1	19	M25	3	2	20	217	10:25:30	ActivityCount__!1	BreakCount__!2	228	203	124	135	95	191	188	159	115	119	1557	555	609	393	785	772	427	356	239	346	195	361	301	261	214	254	2954	1397
2	20	M24	3	2	19	203	10:25:30	ActivityCount__!1	BreakCount__!2	226	136	121	15	177	69	85	47	81	47	1004	483	346	175	675	329	423	258	234	193	357	130	150	108	178	207	2238	1234
3	21	M 3	1	1	21	332	10:25:30	ActivityCount__!1	BreakCount__!2	197	169	219	33	123	84	15	58	92	36	1026	585	255	186	741	285	392	353	377	297	238	192	88	143	218	83	2381	1355
4	22	M 4	1	1	22	298	10:25:30	ActivityCount__!1	BreakCount__!2	284	203	180	27	111	16	119	22	1	2	965	667	273	25	805	160	515	386	358	150	244	143	247	62	2	34	2141	1176
5	23	M14	2	2	24	205	10:25:30	ActivityCount__!1	BreakCount__!2	262	152	164	144	74	115	54	28	63	63	1119	578	387	154	796	323	473	277	328	275	175	242	167	215	111	155	2418	1299
6	24	M13	2	2	23	188	10:25:30	ActivityCount__!1	BreakCount__!2	283	197	258	102	191	96	65	2	0	99	1293	738	454	101	1031	262	494	386	456	221	335	187	186	33	0	174	2472	1179
1	25	M 28	3	1	25	322	11:04:10	ActivityCount__!1	BreakCount__!2	150	139	92	83	60	39	59	14	38	109	783	381	241	161	524	259	328	301	296	181	165	110	141	93	114	227	1956	1173
2	26	M 30	3	1	26	356	11:04:10	ActivityCount__!1	BreakCount__!2	91	155	161	142	105	81	56	65	48	92	996	407	384	205	654	342	197	287	308	310	288	233	217	151	93	192	2276	1280
3	27	M5	1	2	27	181	11:04:10	ActivityCount__!1	BreakCount__!2	224	131	156	102	107	137	87	116	97	12	1169	511	433	225	720	449	402	244	333	265	285	287	201	264	242	100	2623	1454
4	28	M6	1	2	28	188	11:04:10	ActivityCount__!1	BreakCount__!2	242	187	76	155	100	83	65	168	128	0	1204	505	403	296	760	444	414	386	215	294	267	227	250	332	261	101	2747	1543
5	29	M6	1	1	30	370	11:04:10	ActivityCount__!1	BreakCount__!2	168	135	147	58	38	20	18	67	40	22	713	450	134	129	546	167	326	278	295	121	202	106	83	170	101	120	1802	1089
6	30	M5	1	1	29	340	11:04:10	ActivityCount__!1	BreakCount__!2	160	89	72	43	57	74	25	40	2	5	567	321	199	47	421	146	275	206	207	147	140	209	134	109	31	62	1520	953
1	31	M26	3	2	31	214	11:44:03	ActivityCount__!1	BreakCount__!2	242	165	164	70	127	83	88	48	135	3	1125	571	368	186	768	357	409	301	323	196	274	180	194	121	283	12	2293	1168
2	32	M28	3	2	32	206	11:44:03	ActivityCount__!1	BreakCount__!2	192	171	127	137	29	110	92	56	65	70	1049	490	368	191	656	393	371	312	307	276	125	226	178	120	352	175	2442	1393
3	33	M 15	2	1	33	327	11:44:03	ActivityCount__!1	BreakCount__!2	238	194	185	118	84	22	86	71	9	14	1021	617	310	94	819	202	469	522	333	210	153	85	164	132	19	53	2140	1119
4	34	M 17	2	1	34	316	11:44:03	ActivityCount__!1	BreakCount__!2	124	91	68	66	21	115	45	25	50	1	606	283	247	76	370	236	258	233	207	147	81	316	119	85	111	14	1571	965
5	35	M17	2	2	36	182	11:44:03	ActivityCount__!1	BreakCount__!2	170	133	108	63	67	52	40	48	75	70	826	411	222	193	541	285	346	253	253	228	141	130	115	219	161	164	2010	1184
6	36	M15	2	2	35	199	11:44:03	ActivityCount__!1	BreakCount__!2	234	248	195	91	155	129	107	79	94	61	1393	677	482	234	923	470	415	438	384	202	294	300	206	180	270	277	2966	1573
1	37	M9	1	2	44	215	12:27:51	ActivityCount__!1	BreakCount__!2	180	113	96	199	129	133	51	155	59	68	1183	389	512	282	717	466	342	326	172	336	248	315	187	328	214	135	2603	1420
2	38	M7	1	2	43	197	12:27:51	ActivityCount__!1	BreakCount__!2	267	245	133	107	108	87	74	76	83	121	1301	645	376	280	860	441	511	420	260	280	225	237	165	241	220	259	2818	1517
3	39	M34	3	1	46	306	12:27:51	ActivityCount__!1	BreakCount__!2	175	133	60	75	63	0	52	67	53	104	782	368	190	224	506	276	325	320	242	226	159	6	155	154	122	206	1915	1133
4	40	M33	3	1	45	324	12:27:51	ActivityCount__!1	BreakCount__!2	164	87	84	82	82	132	108	102	59	42	942	335	404	203	499	443	385	192	346	169	151	227	193	191	313	81	2248	1306
5	41	M21	2	2	47	172	12:27:51	ActivityCount__!1	BreakCount__!2	237	153	96	104	115	118	84	157	130	37	1231	486	421	324	705	526	448	272	338	250	230	236	138	270	207	406	2795	1564
6	42	M22	2	2	48	193	12:27:51	ActivityCount__!1	BreakCount__!2	221	240	248	78	154	141	73	110	141	53	1459	709	446	304	941	518	436	455	388	157	303	284	164	201	257	179	2824	1365
1	43	M9	1	1	50	351	13:09:07	ActivityCount__!1	BreakCount__!2	191	113	141	81	153	72	105	80	94	86	1116	445	411	260	679	437	349	232	286	155	291	196	219	152	158	246	2284	1168
2	44	M7	1	1	49	306	13:09:07	ActivityCount__!1	BreakCount__!2	219	150	78	148	35	6	57	19	2	39	753	447	246	60	630	123	401	317	282	303	82	65	140	55	84	124	1853	1100
3	45	M30	3	2	52	184	13:09:07	ActivityCount__!1	BreakCount__!2	137	115	140	117	24	150	36	26	157	100	1002	392	327	283	533	469	269	325	276	217	53	251	88	71	255	150	1955	953
4	46	M29	3	2	51	181	13:09:07	ActivityCount__!1	BreakCount__!2	169	115	56	65	31	60	43	26	58	9	632	340	199	93	436	196	351	240	129	188	50	161	101	67	108	26	1421	789
5	47	M 21	2	1	53	307	13:09:07	ActivityCount__!1	BreakCount__!2	253	195	86	50	117	20	41	2	69	0	833	534	228	71	701	132	436	374	239	151	226	194	96	9	132	117	1974	1141
6	48	M 22	2	1	54	373	13:09:07	ActivityCount__!1	BreakCount__!2	292	226	152	104	137	12	87	146	7	69	1232	670	340	222	911	321	483	359	260	234	206	165	179	269	66	216	2437	1205
1	49	M 29	3	1	38	292	13:47:18	ActivityCount__!1	BreakCount__!2	210	110	98	60	59	40	72	32	33	75	789	418	231	140	537	252	365	257	284	153	170	150	193	85	109	174	1940	1151
2	50	M29	3	1	37	278	13:47:18	ActivityCount__!1	BreakCount__!2	169	91	64	109	80	103	90	61	110	14	891	324	382	185	513	378	335	203	176	230	219	217	151	169	212	71	1983	1092
3	51	M18	2	2	39	230	13:47:18	ActivityCount__!1	BreakCount__!2	195	163	137	113	137	116	109	154	90	62	1276	495	475	306	745	531	340	300	253	255	273	642	250	270	244	221	3048	1772
4	52	M19	2	2	40	210	13:47:18	ActivityCount__!1	BreakCount__!2	203	162	81	129	128	85	74	81	33	4	980	446	416	118	703	277	387	335	219	246	292	234	153	185	123	13	2187	1207
5	53	M 18	2	1	41	363	13:47:18	ActivityCount__!1	BreakCount__!2	220	168	157	77	60	34	56	65	11	45	893	545	227	121	682	211	413	352	324	223	154	118	116	163	43	124	2030	1137
6	54	M 19	2	1	42	312	13:47:18	ActivityCount__!1	BreakCount__!2	213	226	147	112	203	138	111	22	87	2	1261	586	564	111	901	360	372	373	287	233	317	244	258	83	153	32	2352	1091
1	55	M34	3	2	56	191	14:31:35	ActivityCount__!1	BreakCount__!2	225	168	181	155	131	97	131	57	4	7	1156	574	514	68	860	296	443	371	338	275	265	231	273	116	100	54	2466	1310
2	56	M33	3	2	55	190	14:31:35	ActivityCount__!1	BreakCount__!2	236	246	167	175	86	161	135	94	52	56	1408	649	557	202	910	498	401	383	261	274	188	268	208	237	89	87	2396	988
3	57	M1	1	1	201	398	14:31:35	ActivityCount__!1	BreakCount__!2	89	114	88	82	77	4	3	62	86	126	731	291	166	274	450	281	204	198	203	188	170	31	12	168	225	254	1653	922
4	58	M2	1	1	202	333	14:31:35	ActivityCount__!1	BreakCount__!2	133	177	109	168	144	123	111	48	64	76	1153	419	546	188	731	422	269	377	213	290	272	242	275	147	232	198	2515	1362
5	59	M23	3	1	205	288	14:31:35	ActivityCount__!1	BreakCount__!2	260	186	93	137	79	11	68	1	47	91	973	539	295	139	755	218	439	353	197	263	163	26	157	4	169	204	1975	1002
6	60	M24	3	1	206	316	14:31:35	ActivityCount__!1	BreakCount__!2	205	215	194	185	115	2	2	1	8	2	929	614	304	11	914	15	365	410	358	379	202	18	34	26	62	12	1866	937
1	1	M 35	1	1	57	400.5	08:18:54	ActivityCount__!1	BreakCount__!2	229	145	150	139	77	99	3	72	79	5	998	524	318	156	740	258	426	306	265	376	231	192	20	196	260	147	2419	1421
2	2	M 36	1	1	58	347.5	08:18:54	ActivityCount__!1	BreakCount__!2	190	159	79	150	20	35	78	58	14	33	816	428	283	105	598	218	371	356	171	287	103	88	202	184	163	79	2004	1188
3	3	M 35	1	2	59	189.1	08:18:54	ActivityCount__!1	BreakCount__!2	245	173	109	77	141	105	71	41	90	60	1112	527	394	191	745	367	434	322	227	220	330	247	199	273	180	147	2579	1467
4	4	M 36	1	2	60	235.5	08:18:54	ActivityCount__!1	BreakCount__!2	126	167	120	116	175	53	94	117	41	77	1086	413	438	235	704	382	279	301	254	254	354	152	186	261	142	167	2350	1264
5	5	M 57	3	1	61	326	08:18:54	ActivityCount__!1	BreakCount__!2	189	99	66	3	12	38	95	15	34	59	610	354	148	108	369	241	369	219	145	21	125	97	226	88	84	134	1508	898
6	6	M 59	3	1	62	363.4	08:18:54	ActivityCount__!1	BreakCount__!2	198	67	154	25	22	6	129	49	53	50	753	419	182	152	466	287	381	162	300	58	88	25	258	180	109	134	1695	942
1	7	M 57	3	2	63	206.7	08:56:09	ActivityCount__!1	BreakCount__!2	192	130	81	137	125	57	70	26	112	43	973	403	389	181	665	308	358	277	182	285	260	156	166	155	238	134	2211	1238
2	8	M 59	3	2	64	198.5	08:56:09	ActivityCount__!1	BreakCount__!2	324	197	229	153	134	121	155	174	95	103	1685	750	563	372	1037	648	527	350	386	314	250	176	268	294	162	213	2940	1255
3	9	M 47	2	1	65	299.7	08:56:09	ActivityCount__!1	BreakCount__!2	193	161	58	58	3	109	125	57	18	1	783	412	295	76	473	310	323	274	181	120	117	200	247	114	167	34	1777	994
4	10	M 49	2	1	66	363.1	08:56:09	ActivityCount__!1	BreakCount__!2	202	137	127	108	124	111	18	0	74	91	992	466	361	165	698	294	346	262	232	265	250	226	82	28	169	205	2065	1073
5	11	M 47	2	2	67	199.1	08:56:09	ActivityCount__!1	BreakCount__!2	220	183	201	232	150	159	122	121	106	131	1625	604	663	358	986	639	402	354	360	376	288	285	270	240	241	258	3074	1449
6	12	M 49	2	2	68	217.1	08:56:09	ActivityCount__!1	BreakCount__!2	265	146	87	247	66	122	116	106	44	159	1358	498	551	309	811	547	441	270	205	410	136	257	253	241	83	274	2570	1212
1	13	M 37	1	1	69	295.2	09:36:17	ActivityCount__!1	BreakCount__!2	167	98	90	26	54	18	14	56	1	2	526	355	112	59	435	91	286	213	220	74	95	51	126	148	2	11	1226	700
2	14	M 38	1	1	70	321.9	09:36:17	ActivityCount__!1	BreakCount__!2	158	94	67	96	51	30	41	46	70	55	708	319	218	171	466	242	266	210	153	191	149	63	223	132	154	118	1659	951
3	15	M 37	1	2	71	192.2	09:36:17	ActivityCount__!1	BreakCount__!2	294	236	176	190	198	95	148	35	147	8	1527	706	631	190	1094	433	483	451	287	333	323	216	276	206	285	94	2954	1427
4	16	M 38	1	2	72	198.2	09:36:17	ActivityCount__!1	BreakCount__!2	164	187	113	154	127	94	85	105	25	17	1071	464	460	147	745	326	283	356	291	301	268	301	274	227	56	131	2488	1417
5	17	M 60	3	1	73	320.3	09:36:17	ActivityCount__!1	BreakCount__!2	169	157	156	90	110	110	106	50	142	89	1179	482	416	281	682	497	277	310	309	234	234	237	202	200	285	330	2618	1439
6	18	M60	3	1	74	323.9	09:36:17	ActivityCount__!1	BreakCount__!2	275	162	185	135	84	91	106	23	41	1	1103	622	416	65	841	262	439	287	348	311	165	166	214	83	123	38	2174	1071
1	19	M 60	3	2	75	196.8	10:16:29	ActivityCount__!1	BreakCount__!2	251	227	89	119	125	123	139	6	4	64	1147	567	506	74	811	336	437	474	252	247	292	308	256	73	82	159	2580	1433
2	20	M 65	3	2	76	175.4	10:16:29	ActivityCount__!1	BreakCount__!2	187	213	144	152	60	96	45	114	81	11	1103	544	353	206	756	347	323	342	294	286	166	198	101	292	171	87	2260	1157
3	21	M 50	2	1	77	314.1	10:16:29	ActivityCount__!1	BreakCount__!2	167	169	115	152	185	45	96	18	12	13	972	451	478	43	788	184	313	288	264	285	402	104	189	144	35	240	2264	1292
4	22	M 51	2	1	78	373.5	10:16:29	ActivityCount__!1	BreakCount__!2	114	118	100	47	25	0	0	85	38	95	622	332	72	218	404	218	240	220	234	135	129	17	1	194	116	218	1504	882
5	23	M 50	2	2	79	213.7	10:16:29	ActivityCount__!1	BreakCount__!2	270	229	274	206	118	84	4	65	6	22	1278	773	412	93	1097	181	470	431	425	396	281	194	33	128	66	142	2566	1288
6	24	M50	2	2	80	201.5	10:16:29	ActivityCount__!1	BreakCount__!2	283	231	155	197	152	78	170	77	41	71	1455	669	597	189	1018	437	471	367	292	337	274	164	340	186	98	156	2685	1230
1	25	M 39	1	1	81	323.2	10:56:52	ActivityCount__!1	BreakCount__!2	105	74	104	134	90	81	28	3	100	59	778	283	333	162	507	271	197	140	240	258	286	203	92	118	215	133	1882	1104
2	26	M 40	1	1	82	353	10:56:52	ActivityCount__!1	BreakCount__!2	80	98	84	97	97	48	61	62	53	52	732	262	303	167	456	276	159	217	237	209	208	134	144	149	121	151	1729	997
3	27	M 39	1	2	83	187.1	10:56:52	ActivityCount__!1	BreakCount__!2	237	159	154	38	128	4	1	148	40	208	1117	550	171	396	716	401	437	295	397	84	240	18	64	241	147	348	2271	1154
4	28	M 40	1	2	84	216.6	10:56:52	ActivityCount__!1	BreakCount__!2	206	137	201	65	94	103	112	12	68	46	1044	544	374	126	703	341	418	293	407	181	201	171	196	114	234	124	2339	1295
5	29	M 64	3	1	85	317.8	10:56:52	ActivityCount__!1	BreakCount__!2	178	150	113	43	41	79	29	83	88	70	874	441	192	241	525	349	334	315	246	118	145	246	69	182	165	151	1971	1097
6	30	M 66	3	1	86	299.6	10:56:52	ActivityCount__!1	BreakCount__!2	165	117	74	70	62	13	84	0	49	120	754	356	229	169	488	266	321	202	205	151	168	84	171	0	86	214	1602	848
1	31	M 64	3	2	87	209.4	11:36:34	ActivityCount__!1	BreakCount__!2	214	178	120	128	134	68	129	85	12	116	1184	512	459	213	774	410	408	327	280	277	260	262	255	155	118	229	2571	1387
2	32	M 64	3	2	88	208.2	11:36:34	ActivityCount__!1	BreakCount__!2	143	104	124	69	133	57	36	40	64	41	811	371	295	145	573	238	262	271	295	171	246	145	71	163	217	212	2053	1242
3	33	M 52	2	1	89	330.3	11:36:34	ActivityCount__!1	BreakCount__!2	189	158	158	91	122	65	73	13	0	65	934	505	351	78	718	216	359	306	365	176	194	136	292	93	36	126	2083	1149
4	34	M 53	2	1	90	298.2	11:36:34	ActivityCount__!1	BreakCount__!2	165	161	122	202	186	87	142	123	110	131	1429	448	617	364	836	593	341	292	283	362	347	205	283	283	273	257	2926	1497
5	35	M 51	2	2	91	237.4	11:36:34	ActivityCount__!1	BreakCount__!2	216	110	118	166	115	149	54	91	63	108	1190	444	484	262	725	465	403	205	200	282	310	263	134	237	173	226	2433	1243
6	36	M 52	2	2	92	185.1	11:36:34	ActivityCount__!1	BreakCount__!2	198	125	166	91	101	130	112	122	45	47	1137	489	434	214	681	456	419	250	325	197	241	240	236	235	94	100	2337	1200
1	37	M 41	1	1	93	319.5	12:15:50	ActivityCount__!1	BreakCount__!2	167	149	84	68	127	88	105	81	21	5	895	400	388	107	595	300	310	326	238	192	274	229	224	247	212	59	2311	1416
2	38	M 42	1	1	94	294.6	12:15:50	ActivityCount__!1	BreakCount__!2	155	159	141	159	94	104	61	66	0	84	1023	455	418	150	708	315	291	282	331	297	232	221	133	117	58	148	2110	1087
3	39	M 41	1	2	95	203.3	12:15:50	ActivityCount__!1	BreakCount__!2	215	209	136	163	99	73	78	24	2	117	1116	560	413	143	822	294	431	370	341	324	266	141	159	98	47	218	2395	1279
4	40	M 42	1	2	96	186.9	12:15:50	ActivityCount__!1	BreakCount__!2	199	182	132	113	66	45	53	0	58	38	886	513	277	96	692	194	391	345	300	222	175	137	105	23	129	129	1956	1070
5	41	M 54	2	1	97	400.8	12:15:50	ActivityCount__!1	BreakCount__!2	191	88	81	70	40	19	46	20	60	8	623	360	175	88	470	153	350	184	238	266	94	70	231	91	118	44	1686	1063
6	42	M 56	2	1	98	335.8	12:15:50	ActivityCount__!1	BreakCount__!2	206	184	117	154	66	50	60	44	80	20	981	507	330	144	727	254	355	324	261	254	142	149	136	117	174	67	1979	998
1	43	M 53	2	2	99	191.1	12:55:33	ActivityCount__!1	BreakCount__!2	226	235	171	153	149	186	77	186	163	4	1550	632	565	353	934	616	432	432	325	455	283	383	227	328	277	201	3343	1793
2	44	M 54	2	2	100	212.9	12:55:33	ActivityCount__!1	BreakCount__!2	205	170	173	82	120	158	87	5	146	186	1332	548	447	337	750	582	383	331	278	290	282	302	164	150	265	309	2754	1422
3	45	M 43	1	1	101	271.3	12:55:33	ActivityCount__!1	BreakCount__!2	172	86	79	79	47	48	33	42	35	78	699	337	207	155	463	236	345	160	239	201	81	96	98	103	81	183	1587	888
4	46	M 44	1	1	102	338.2	12:55:33	ActivityCount__!1	BreakCount__!2	169	178	162	141	153	131	142	39	128	81	1324	509	567	248	803	521	366	383	361	346	306	285	318	88	296	150	2899	1575
5	47	M 43	1	2	103	186.6	12:55:33	ActivityCount__!1	BreakCount__!2	228	177	110	111	91	108	4	87	63	20	999	515	314	170	717	282	427	313	248	256	205	234	88	203	165	101	2240	1241
6	48	M 44	1	2	104	200.6	12:55:33	ActivityCount__!1	BreakCount__!2	295	199	249	158	102	74	198	144	1	2	1422	743	532	147	1003	419	530	335	462	287	230	168	362	250	40	6	2670	1248
1	49	M 65	3	1	105	311.5	13:31:57	ActivityCount__!1	BreakCount__!2	250	132	133	95	74	16	42	67	21	78	908	515	227	166	684	224	441	312	258	161	167	51	118	135	49	221	1913	1005
2	50	M65	3	1	106	315.5	13:31:57	ActivityCount__!1	BreakCount__!2	159	151	117	74	121	80	16	88	89	89	984	427	291	266	622	362	333	320	264	177	236	171	130	183	199	284	2297	1313
3	51	M 66	3	2	107	158.1	13:31:57	ActivityCount__!1	BreakCount__!2	245	197	106	117	36	44	107	94	34	59	1039	548	304	187	701	338	418	342	228	221	135	112	206	248	151	107	2168	1129
4	52	M 66	3	2	108	167.9	13:31:57	ActivityCount__!1	BreakCount__!2	235	165	121	38	38	56	77	45	86	5	866	521	209	136	597	269	384	343	292	133	95	108	190	234	185	31	1995	1129
5	53	M 45	1	1	109	363.9	13:31:57	ActivityCount__!1	BreakCount__!2	232	164	57	115	51	62	76	91	1	38	887	453	304	130	619	268	418	320	119	213	151	86	180	160	70	115	1832	945
6	54	M 46	1	1	110	380.5	13:31:57	ActivityCount__!1	BreakCount__!2	207	160	129	107	92	53	21	90	4	23	886	496	273	117	695	191	386	334	302	251	201	132	65	192	19	90	1972	1086
1	55	M 45	1	2	111	217.4	14:11:37	ActivityCount__!1	BreakCount__!2	280	233	128	5	162	227	82	4	211	28	1360	641	476	243	808	552	498	430	352	73	323	451	222	65	370	127	2911	1551
2	56	M 46	1	2	112	224	14:11:37	ActivityCount__!1	BreakCount__!2	245	209	120	107	176	48	124	5	45	133	1212	574	455	183	857	355	413	370	280	272	299	178	270	89	133	264	2568	1356
3	57	M 55	2	1	113	368.1	14:11:37	ActivityCount__!1	BreakCount__!2	90	173	126	163	124	46	114	1	100	54	991	389	447	155	676	315	215	327	262	335	279	106	257	11	223	128	2143	1152
4	58	M 55	2	1	114	342.5	14:11:37	ActivityCount__!1	BreakCount__!2	102	69	114	46	29	88	31	31	61	22	593	285	194	114	360	233	281	172	226	143	121	236	80	64	141	47	1511	918
5	59	M 55	2	2	115	207.2	14:11:37	ActivityCount__!1	BreakCount__!2	249	222	145	221	103	99	99	98	94	57	1387	616	522	249	940	447	495	446	321	413	250	212	228	253	236	109	2963	1576
6	60	M 56	2	2	116	183.3	14:11:37	ActivityCount__!1	BreakCount__!2	269	317	261	186	343	225	35	123	25	209	1993	847	789	357	1376	617	468	545	421	354	555	360	104	247	82	376	3512	1519

[truncated: 1 more sheets: MWM]
